# Supplementary material for: The use of positive deviance approach to improve health service delivery and quality of care: a scoping review
Source: BMC Health Serv Res. 2024 Apr 8;24:438. doi: 10.1186/s12913-024-10850-2 (PMC11003118; doi:10.1186/s12913-024-10850-2)
Supplement: Supplementary file 2 — Supplementary Material 2 [file 12913_2024_10850_MOESM2_ESM.xlsx]

## Sheet: Sheet1
		Scoping Review Dataset
Covidence #	Study ID	Title	Author/s Name	Title	Title Thematization	Article type	Article type Edited	Aim of study	Year of Publication	Region/Country in which the study is conducted	Grouped Setting	Settings in which the study is conducted	Study design	Edited Study Design	Bradley EH, et al Stage of positive deviance	Steps/criteria of selecting positive deviants		Thematization of PDs selection criteria	Revised Themes of selection critteria of PDs	Activities/interventions positive deviants use to be successful, or actions taken to bring change	Results/outcomes	Summary of outcomes	Thematization of outcomes	Challenges/Limitations/Barriers	Potential/Opportunities/Facilitators
2061	Tanenbaum 2018	Association of a regional health improvement collaborative with ambulatory careâ€“sensitive hospitalizations	Tanenbaum J, et al	Association Of A Regional Health Improvement Collaborative With Ambulatory Care Sensitive Hospitalizations	Health improvement	Original Article	Original Article	To quantify the association of the Better Health Partnership, a primary careâ€“led regional health improvement collaborative operating in Cuyahoga County, Ohio (Cleveland and surrounding suburbs), with hospitalization rates for ambulatory careâ€“sensitive conditions.	2018	United States	United States	A primary careâ€“led regional health improvement collaborative operating in Cuyahoga County, Ohio, with hospitalization rates for ambulatory careâ€“sensitive conditions	Pre-postintervention	Pre-postintervention	Not specified	Not specified	Not clearly specified	Not clearly specified	Not clearly specified	Interventional Study	Age- and sex-adjusted hospitalization rates for targeted ambulatory careâ€“sensitive conditions in Cuyahoga County declined significantly more than the rates in the comparator counties in 2009â€“11 (106 fewer hospitalizations per 100,000 adult residents) and 2012â€“14 (91 fewer hospitalizations). We estimated that 5,746 hospitalizations for ambulatory careâ€“sensitive conditions were averted in 2…	Reduction of hospitalaization leading to cost savings of nearly $40 million	Improved health and Financial risk protection	Confounding not adjusted Generalizability issues A change in time may affect outcome.	#REF!
1956	Mansfield 2023	Decision-Making about COVID-19 Vaccines among Health Care Workers and Their Adolescent Children	Mansfield LN, et al	Decision-Making about COVID-19 Vaccines among Health Care Workers and Their Adolescent Children	Vaccination	Original Article	Original Article	To explore how vaccinated health care workers approach decision-making for COVID-19 vaccination with their adolescent children.	2023	United States	United States	The sample comprised of physicians, nurses, and medical staff who were practicing at Kaiser Permanente Southern California (KPSC) and their adolescent children, ages 12 to 17 years.	Qualitative research	Qualitative research	1&2	We applied a positive deviance framework to understand how health care worker parents, who are overwhelmingly in favor of vaccines, view parent-adolescent vaccine decision-making and inform whether positive vaccine education should be targeted to parents, adolescents, or both in clinical settings. Using a positive deviance approach, we selected vaccinated health care workers and adolescents becau…		Being Vaccinated	Performance-based criteria	The following three themes described parent-adolescent decision-making for COVID-19 vaccination: (1) family anticipation and hesitation about COVID-19 vaccine approval; (2) parentsâ€™ or adolescentsâ€™ choice: the decision maker for adolescent COVID-19 vaccination; and (3) leveraging oneâ€™s vaccination status to encourage others to get vaccinated.	The following three themes described parent-adolescent decision-making for COVID-19 vaccination: (1) family anticipation and hesitation about COVID-19 vaccine approval; (2) parentsâ€™ or adolescentsâ€™ choice: the decision maker for adolescent COVID-19 vaccination; and (3) leveraging oneâ€™s vaccination status to encourage others to get vaccinated. Nurses encouraged adolescent autonomy in decisio…	Identification of factors in decision making for adolescent COVID-19 vaccination	Perspective of stakeholders for vaccinationin in adolescents	Participants were recruited from one health care system in one geographic location. so, generalizability is limited.	Health care workers and their adolescent children used role-modeling to motivate unvaccinated peers and may model their decision-making process for adolescent COVID-19 vaccination with their own children to support their patientsâ€™ and parentsâ€™ vaccine decisions.
1955	Mannion 2023	Organisational drivers of performance in mental health providers	Mannion R, et al	Organisational drivers of performance in mental health providers	Health worker performance	Original Article	Original Article	To compare and contrast the core organisational processes across high and low performing mental health providers in the English National Health Service (NHS).	2023	UK	UK	This study was conducted within the English NHSâ€“a publicly funded, single-payer health care system that provides universal coverage with most services provided free at the point of service.	Qualitative research	Qualitative research	eqivalnt to 1&2	We utilised a comparative case-study design to explore the interplay between organisational factors and performance in four purposefully sampled mental health trusts, comprising: (1) two trusts that the data suggest provide low cost/high quality care; (2) two trusts that the data suggest provide high cost/low quality care. The selection of the four trusts used a three-stage process. First, purpos…		Low-cost, high-quality care	Performance-based criteria	This study suggests that the organisational approaches used to govern and manage mental health providers are associated with their performance, and the studyâ€™s findings give clues as to what areas might need attention. They include, but are not limited to: developing appropriate governance frameworks and organisational cultures, ensuring that staff across the organisation feel â€œpsychologicall…	This study suggests that the organisational approaches used to govern and manage mental health providers are associated with their performance, and the studyâ€™s findings give clues as to what areas might need attention. They include, but are not limited to: developing appropriate governance frameworks and organisational cultures, ensuring that staff across the organisation feel â€œpsychologicall…	Organisational approaches used to govern and manage mental health providers are associated with their performance	Association of organisational contexts with HCW performance	The first relates to confidence in the generalisability of the qualitative findings beyond the four case study sites. A second limitation of this work may be in the focus on the perceptions of a small number of senior managers: we were unable to triangulate their perspectives and experiences with those of staff lower down the organisational hierarchy, including those working on the frontline. How…	Nevertheless, this is a qualitative study and we believe that we have been able to disentangle some of the important organisational processes that drive performance which are difficult to identify through quantitative analysis alone.
1953	Maisa 2018	The Analysis of Nursesâ€™ Positive Deviance Behaviours as a Measure in Preventing the Transmission of Healthcare-Associated Infections (HAIs) at M. Djamil Hospital, Padang, West Sumatera	Maisa EA, et al	The Analysis of Nursesâ€™ Positive Deviance Behaviours as a Measure in Preventing the Transmission of Healthcare-Associated Infections (HAIs) at M. Djamil Hospital, Padang, West Sumatera	Infection prevention	Original Article	Original Article	To explore the nursesâ€™ positive deviance behaviors as an effort to provide solutions in preventing and controlling infections in the hospital.	2018	Indonesia	Indonesia	Dr.M.Djamil hospital	Qualitative research	Qualitative research	Not in line with this staging	What makes researchers interested to conduct the research to find a form of positive behavior of nurse deviations that can be applied as an effort to prevent transmission of HAIs in hospitals research area is different from the basic assumption of identifying PDs using routinly collected data according to Bradley et al framwork.		Not clearly specified	Not clearly specified	The form of positive deviance behavior performed by the nurse as an effort to prevent transmission of infection in the nursing ward identified in this research is the hand hygiene behavior beyond standard precautions, nursing art in treating the wound of the patient, the placement of the MRSA patient at the corner of the room, marking of MRSA patients, habits of changing uniform and shoes in hosp…	The modes of positive deviance behavior identified were practicing hand hygiene beyond the standards (bringing handsanitizer from home), applying nursing art in wound care practice, placing patients with MRSA infections at the corner side, giving a red mark on a MRSA patientâ€™s bed for easy identification by nurses, changing clothes and shoes in hospital, reducing hooks on the wall, and cleaning…	The modes of positive deviance behavior identified were practicing hand hygiene beyond the standards and other parctices	Effectiveness in IP practice	No mention	No mention
1931	Leyenaar 2019	Facilitators of interdepartmental quality improvement: a mixed-methods analysis of a collaborative to improve pediatric community-acquired pneumonia management	Leyenaar JK, et al	Facilitators of interdepartmental quality improvement: a mixed-methods analysis of a collaborative to improve paediatric community-acquired pneumonia management.	Health service quality	Original Article	Original Article	To identify barriers to and facilitators of interdepartmental quality improvement implementation, with a particular focus on increasing narrow-spectrum antibiotic use in the emergency department and inpatient settings for children hospitalised with pneumonia.	2019	United States	United States	Hospitals	Mixed-Methods	Mixed-Methods	Equivalent to 1&2	The sampling framework for second-round interviews was informed by rates of (NSA prescribing, with NSA defined as oral or intravenous amoxicillin, penicillin or ampicillin) NSA use achieved during the collaborative, with participants purposefully sampled using positive deviance sampling methods. They requested participation of sites achieving the highest rates of NSA prescribing in inpatient sett…		Drug prescribing performance	Performance-based criteria	Qualitative analysis of 35 interview transcripts and 142 written reports yielded eight inter-related domains that facilitated successful interdepartmental quality improvement: (1) hospital leadership and support, (2) quality improvement champions, (3) evidence supporting the intervention, (4) national health system influences, (5) collaborative culture, (6) departmentsâ€™ structure and resources,…	Identification of eight inter-related domains that facilitated successful interdepartmental quality improvement in increasing narrow-spectrum antibiotic use in the emergency department and inpatient settings for children hospitalised with pneumonia. They also presented a conceptual framework that can be used to identify hospitalsâ€™ strengths and potential barriers to successful implementation of…		Enhanced healthcare service quality	Study limitations include the fact that only site leaders, all of whom were paediatric hospitalists, were interviewed, excluding the perspectives of key stakeholders in other disciplines and departments. Potential for response bias and coding bias may have influenced our results.	Strengths of our approach include the inclusion of a large national sample of hospitals. Availability of quantitative data allowed us to purposefully sample participants based on performance within the collaborative. The inclusion of participants from both childrenâ€™s hospitals and general community hospitals is also a strength, as community hospitals are typically under-represented in published…
1920	Landman 2013	Hospital collaboration with emergency medical services in the care of patients with acute myocardial infarction: perspectives from key hospital staff	Landman AB, et al	Hospital Collaboration with Emergency Medical Services in the Care of Patients with Acute Myocardial Infarction: Perspectives from Key Hospital Staff	Leadership and management	Original Article	Original Article	To characterize views of key hospital staff regarding collaboration with EMS in the care of patients hospitalized with acute myocardial infarction.	2013	United States	United States	11 US hospitals that ranked in the top or bottom 5% of performance on 30-day risk-standardized AMI mortality rates (RSMRs) using Centers for Medicare and Medicaid Services data from 2005â€“2007	Qualitative research	Qualitative research	Equivalent to 2	11 US hospitals that ranked in the top or bottom 5% of performance on 30-day risk-standardized AMI mortality rates (RSMRs) using Centers for Medicare and Medicaid Services data from 2005â€“2007.		Lowest risk-adjusted mortality rate	Performance-based criteria	Higher performing hospitals demonstrated specific investment in and attention to EMS through: 1) respect for EMS as valued professionals and colleagues; 2) strong communication and coordination with EMS; and 3) active engagement of EMS in hospital AMI quality improvement efforts	Both higher and lower performing hospitals reported that EMS is critical to the provision of timely care for patients with AMI. However, close, collaborative relationships with EMS were more apparent in the higher performing hospitals. Higher performing hospitals demonstrated specific investment in and attention to EMS through: 1) respect for EMS as valued professionals and colleagues; 2) strong …	Staff perspective about hospital collaboration with emergency medical services in the care of patients with acute myocardial infarction	Enhanced healthcare service	Generalizability is limited Statistical relationship not tested Limited staff envolvment Saturation may not have reached No comparison analyisis done Limited setting Hospitals were visited at a single point in time and their performance could have been changing (improving or declining); these changes were not represented in our data	We used three techniques to minimize the impact of researchersâ€™ preconceived biases from impacting the results[26]: a) attention to researcher reflexivity through systematic debriefings with an organizational psychologist; b) a multidisciplinary team to critically analyze transcripts with explicit focus on identifying negative (disconfirming) cases; and c) trained qualitative interviewers and d…
1909	Klaiman 2014	A method for identifying positive deviant local health departments in maternal and child health	Klaiman T, et al	A method for identifying positive deviant local health departments in maternal and child health	Health system performance	Original Article	Original Article	To identify local health department jurisdictions (LHDs) that had exceptional maternal and child health outcomes compared to their in-state peers â€“ positive deviants (PDs) - in Washington, Florida and New York in order to support the identification of strategies that can improve community health outcomes.	2014	United States	United States	Local health departments	Cross sectional study	Cross sectional study	1	They defined positive deviants as LHD jurisdictions with better MCH outcomes compared to peers within their state. We used data compiled within the Public Health Activities and Services Tracking (PHAST) database.		Better MCH outcomes	Performance-based criteria	N/A	They identified local health department jurisdictions (LHDs) that had exceptional maternal and child health outcomes compared to their in-state peersâ€“ positive deviants (PDs) - in order to support the identification of strategies that can improve community health outcomes. Our research demonstrated a means to empirically identify communities with exceptional MCH outcomes while taking local cont…	Identified local health department jurisdictions (LHDs) that had exceptional maternal and child health outcomes	Improved health outcomes	Limitations of our study include regression models that may have been underpowered given our small sample size. The cross sectional nature of our study limited the ability to consider high performers over time; however comparing within states allowed for some parity in the comparisons.	No mention
1899	Kaiser 2020	Best practices in implementing inpatient pediatric asthma pathways: a qualitative study	Kaiser SV, et al	Best practices in implementing inpatient pediatric asthma pathways: a qualitative study	Maternal and child health care	Original Article	Original Article	To identify potential best practices in pediatric asthma pathway implementation	2020	United States	United States	6 higher performing and 2 lower performing hospitals	Qualitative research	Qualitative research	2	They determined adjusted hospital-level changes in length of stay (LOS) following pathway implementation. Those hospitals with the largest decreases in LOS (range: 20â€“55%) were identified as higher performers. They selected length of stay because it is a patient-centred outcome that reflects time to recovery.		Shorter health facility length of stay	Performance-based criteria	They identified several practices that addressed barriers and promoted successful pathway implementation: (1) utilizing quality improvement (QI) methodology and a data-driven approach helped overcome inertia of current practice; (2) getting teams to commit to shared goals around asthma care helped overcome disagreements in the implementation process; (3) integrating pathways into the electronic m…	They identified several practices that addressed barriers and promoted successful pathway implementation: (1) utilizing quality improvement (QI) methodology and a data-driven approach helped overcome inertia of current practice: (2) getting teams to commit to shared goals around asthma care helped overcome disagreements in the implementation process; (3) integrating pathways into the electronic m…	Identification of variables that could influence Pediatrics Asthma treatment	Contributing factors for enhanced healthcare service	First, we defined high versus low performance based on LOS, because this patient-centered outcome has most consistently been shown to improve with inpatient pediatric asthma pathway implementation. The identification of higher and lower performing hospitals was not based on absolute performance but relative performance compared to peers. The lower performing hospitals were not necessarily poorly …	This study has several strengths. We used a theory-informed approach, involved study sites across the country, and promoted the rigor of our findings through multiple methods (e.g., reflexivity, triangulation of investigators, and participant categories).
1881	HÃ¸lgeâ€Hazelton 2020	Leading unique cultures in departments with low turnover of nurses. A positive deviance approach study	HÃ¸lgeâ€Hazelton B, et al	Leading unique cultures in departments with low turnover of nurses. A positive deviance approach study	Leadership and management	Original Article	Original Article	To investigate nurse leadersâ€™ experiences and strategies for turnover in relation to culture and work environment in hospital departments with low nurse turnover.	2020	Denmark	Denmark	Four regional hospital departments with the lowest nurse turnover were included.	Qualitative research	Qualitative research	Not in line with this staging	Define positive deviance departments: For the purposes of this study, medical, surgical, acute and psychiatric departments with the lowest nurse turnover rates for a region in Denmark were identified for positive deviance.		Lowest staff turnover rate	Performance-based criteria	The main findings show that despite the fact that leaders came from very different contexts, they all had clear visions for the culture and values of their departments, including ideas about how to proceed with the current and future challenge of nurse turnover.	The main findings show that despite the fact that leaders came from very different contexts, they all had clear visions for the culture and values of their departments, including ideas about how to proceed with the current and future challenge of nurse turnover. These findings are presented as two categories related to the research questions: The culture is unique and maintaining, protecting or r…	All leaders had clear visions for the culture and values of their departments, including ideas about how to proceed with the current and future challenge of nurse turnover	Effective leadership and management	Participants were from a small number of departments with diverse characteristics, albeit in the same region. Our sample was relatively small, comprising only nine participating nurse leader. All the departments were identified as positively deviant prior to the data collection, based on available statistical knowledge. Visits and interviews were conducted more than a year after the data were pro…	This study adds new perspectives to the study of nurse leadership due to the positive deviance approach, especially from the perspective of nursing leaders and managers, an approach which has not been utilized before, to our knowledge. Knowledge from this study therefore has the potential to be shared and implemented in nurse management practices in departments with high nurse turnover, providing…
1880	HÃ¸lge-Hazelton 2021	Why nurses stay in departments with low turnover: A constructivist approach	HÃ¸lge-Hazelton B, et al	Why nurses stay in departments with low turnover: A constructivist approach	Leadership and management	Original Article	Original Article	To investigate nursesâ€™ experiences of practices in hospital departments with low nurse turnover rates in relation to culture, work environment, nursing competencies, and nurse management	2021	Denmark	Denmark	Four hospital departments with the lowest nurse turnover	Qualitative research	Qualitative research	Not in line with this staging	Four hospital departments with the lowest nurse turnover in the Zealand region of Denmark served as settings.		Lowest staff turnover rate	Performance-based criteria	The three themes â€“ collaborative fellowship, professional pride, and embracing management â€“ revealed a sense of community between nurses and department managers were identified. Even though the nursesâ€™ daily practice was exhausting, they stayed in their positions due to the special culture in the departments, which brought the nurses closer together.	A special sense of community in the departments was described: a collaborative fellowship with attentive and supportive colleagues; a strong feeling of mono-disciplinary professional pride; and an embracing leadership with caring and present nurse leaders.	A collaborative fellowship with attentive and supportive colleagues; a strong feeling of mono-disciplinary professional pride; and an embracing leadership with caring and present nurse leaders.	Effective leadership and management	Transferability is limited. A limitation of our study could be the use of the positive deviance theoretical model, focusing on low nurse turnover and excluding departments with greater turnover problems. The challenge in this case could be that participants might have provided overly positive answers based on their knowledge of being selected for a positive issue like low turnover.	The analysis was further strengthened through discussions with the lay and professional members of the NUCAP-project reference group. Smaller groups are easier to manage and there is a greater likelihood that all will participate.
1811	Curry 2011	What distinguishes top-performing hospitals in acute myocardial infarction mortality rates? A qualitative study	Curry LA, et al	What Distinguishes Top-Performing Hospitals in Acute Myocardial Infarction Mortality Rates? A Qualitative Study	Health facility performance	Original Article	Original Article	To identify factors that may be related to better performance in AMI care, as measured by risk-standardized mortality rates.	2011	United States	United States	11 U.S. hospitals that ranked in either the top or the bottom 5% in risk- standardized mortality rates for 2 recent years of data from the Centers for Medicare & Medicaid Services	Qualitative research	Qualitative research	1&2	They arrayed hospitals according to their RSMR, as reported by the Centers for Medicare & Medicaid Services 2007, the most recent data available at the time. Hospitals that ranked in either the top or the bottom 5% of performance during both years were selected.		Lowest risk-adjusted mortality rate	Performance-based criteria	High-performing hospitals were characterized by an organizational culture that supported efforts to improve AMI care across the hospital.	Hospitals in the high-performing and low-performing groups differed substantially in the domains of organizational values and goals, senior management involvement, broad staff presence and expertise in AMI care, communication and coordination among groups, and problem solving and learning. High-performing hospitals were characterized by an organizational culture that supported efforts to improve …	High-performing hospitals were characterized by an organizational culture that supported efforts to improve AMI care across the hospital.	Supportive organizational culture	First, we visited hospitals at a single point in time. The low-performing hospitals could have been on a trajectory toward improvement that was not captured in our data. Social desirability response bias	#REF!
1787	Bristol 2018	Nurses' use of positive deviance when encountering electronic health records-related unintended consequences	Bristol AA, et al	Nursesâ€™ Use of Positive Deviance When Encountering Electronic Health Records (EHR)-Related Unintended Consequences	Use of technology in health care	Original Article	Original Article	To describe nursesâ€™ experiences with unintended consequences emerging from the use of an EHR	2018	United States	United States	#REF!	Qualitative research	Qualitative research	Not in line with this staging	Nurses who find solutions in case of EHR problems are considered as positive deviants.		High composite quality score	Performance-based criteria	The primary aim of the study is not to identify strategies though there are results indicating some strategies; nurses engaged in workarounds to provide patient care when the EHR did not meet their needs, sometimes in positively deviant ways. Nursesâ€™ ability to adopt positive deviance as they experience unintended consequences offers opportunities for organizations to engage nursing perspective…	In some situations, nurses were positively deviant when encountering unintended consequences relating to EHRs to accomplish patient care or protect patient safety. Nurses engaged in workarounds to provide patient care when the EHR did not meet their needs, sometimes in positively deviant ways. Nursesâ€™ ability to adopt positive deviance as they experience unintended consequences offers opportuni…	nurses were positively deviant when encountering unintended consequences relating to EHRs to accomplish patient care or protect patient safety	Enhanced healthcare service via technology use	It is harder to answer qualitative questions than quantitative questions on a mobile device, so it is possible that this was a barrier. Response bias	Diverse sample inclusion
1786	Brewster 2018	Patterns of collaboration among health care and social services providers in communities with lower health care utilization and costs	Brewster AL, et al	Patterns of Collaboration among Health Care and Social Services Providers in Communities with Lower Health Care Utilization and Costs	Leadership and management	Original Article	Original Article	To understand how health care providers and social services providers coordinate their work in communities that achieve relatively low health care utilization and costs for older adults.	2018	United States	United States	To understand patterns of collaboration in each community, we conducted site visits and in-depth interviews with a total of 245 representatives of health care organizations, social service agencies, and local government bodies.	Qualitative research	Qualitative research	1&2	To select communities for qualitative data collection, we used deviant case sampling (Marsh et al. 2004) to identify higher performing and lower performing communities according to their performance on three indicator outcomes expected to be sensitive to coordination among health care and social services: (1) the rate of hospitalizations for ambulatory care sensitive (ACS) conditions; (2) all-cau…		High composite service score	Performance-based criteria	Organizations in higher performing communities regularly worked together to identify challenges faced by older adults in their areas and responded through collective actionâ€”in some cases, through relatively unstructured coalitions, and in other cases, through more hierarchical configurations. Further, hospitals in higher performing communities routinely matched patients with needed social servi…	Organizations in higher performing communities regularly worked together to identify challenges faced by older adults in their areas and responded through collective actionâ€”in some cases, through relatively unstructured coalitions, and in other cases, through more hierarchical configurations. Further, hospitals in higher performing communities routinely matched patients with needed social servi…	Organizations in higher performing communities regularly worked together to identify challenges faced by older adults in their areas and responded through collective actions	Effective leadership and management	The criteria used to select higher and lower performing communities are likely to be influenced by a wide range of factors beyond coordination among health care and social services, including demographics, provider supply, and geography. Limited study setting may limit generalizability. Only collected data from provider agencies, not patients or clients, whose perceptions of care coordination may…	One-size-fits-all interventions may have trouble promoting coordination between health care and social services, but incentivizing thoughtful, local, attention to these problems may lead to improvement.
1780	Bradley 2012	Hospital strategies for reducing risk-standardized mortality rates in acute myocardial infarction	Bradley EH, et al	Hospital Strategies for Reducing Risk-Standardized Mortality Rates (RSMRs) in Acute Myocardial Infarction	Leadership and management	Original Article	Original Article	To identify hospital strategies that were associated with lower RSMRs.	2012	United States	United States	Acute care hospitals with an annualized AMI volume of at least 25 patients	Cross sectional study	Cross sectional study	3	We arrayed hospitals according to their RSMR, as reported by the Centers for Medicare & Medicaid Services 2007, the most recent data available at the time. Hospitals that ranked in either the top or the bottom 5% of performance during both years were selected.		Lowest risk-adjusted mortality rate	Performance-based criteria	Holding monthly meetings to review AMI cases between hospital clinicians and staff who transported patients to the hospital (RSMR lower by 0.70 percentage points), having cardiologists always on site (lower by 0.54 percentage points), fostering an organizational environment in which clinicians are encouraged to solve problems creatively (lower by 0.84 percentage points), not cross-training nurses…	Several strategies, which are currently implemented by relatively few hospitals, are associated with significantly lower 30-day RSMRs for patients with AMI. In multivariate analysis, several hospital strategies were significantly associated with lower RSMRs and in aggregate were associated with clinically important differences in RSMRs. These strategies included holding monthly meetings to review…	Several strategies, which are currently implemented by relatively few hospitals, are associated with significantly lower 30-day RSMRs for patients with AMI.	Effective leadership and management for better clinical outcome	Design does not confirm causation, responder bias, limited professional involvement. Nonrespondent bias,	Staff member who was the most knowledgeable about AMI improvement activities were included to respond to the survey, We recommended that the respondents review their answers with other staff to integrate hospital views. The strategies that were tested were based on our previous qualitative work (19) and are plausible contributors to improved quality of care.
1770	Borghini 2021	Learning from excellence to improve healthcare services: the experience of the maternal and child care pathway	Borghini A, et al	Learning from Excellence to Improve Healthcare Services: The Experience of the Maternal and Child Care Pathway	Maternal and child health care	Original Article	Original Article	To evaluate whether Learning from Excellence (LfE) can be an effective method to manage systematic health systems, when transparent disclosure and benchmarking of data are adopted in performance evaluation.	2021	Italy	Italy	Nine Italian regions and two autonomous provinces	Mixed-Methods	Mixed-Methods	1 and 2	This paper illustrates the results of a mixed-methods study carried out in nine Italian regions and two autonomous provinces sharing a voluntary-based Italian Regional Performance Evaluation System (IRPES). The IRPES consists of both observation and evaluation indicators, evaluated based on quintiles. The evaluation reference standards come from the national and international literature and, wher…		High composite service score	Performance-based criteria	There are periodical meetings of health professionals having a different profile and specialization, which facilitates the integration of different health services along the pathway (integration). It emerges a very centralized management in terms of both organizational and clinical guidelines (centralized management). In all realities, a clear-cut definition of roles and responsibilities is provi…	This study consists of a quantitative and a qualitative phase. In the former, maternal care is investigated at the regional level, starting from performance data and indicators of the maternity pathway referred to 98 healthcare providers in 10 Italian regions, that share the same evaluation system. The second phase investigates qualitatively the organizational determinants and the experience of p…	Identified seven best practices: Communication, trust and shared goals among health professionals involved in the pathway emerged as a core themes for improving healthcare services	Supportive staff culture for enhanced healthcare service	A further validation of the proposed model implies enlarging time and geographic constraints as well as dealing with clinical and organizational limitations.	The PDs methodology supports the introduction of the learning from Excellence (LfE) model in healthcare as a tool to improve the performance of maternity services by motivating health professionals. The identification and celebration of the best performers through the implementation of the LfE model holds the potential to promote the improvement of processes and activities among healthcare provid…
1682	Tseng 2014	Assessing Potential Glycemic Overtreatment in Persons at Hypoglycemic Risk	Tseng CL, et al	Assessing Potential Glycemic Overtreatment in Persons at Hypoglycemic Risk	Patient safety in treatment	Original Article	Original Article	To identify high-risk patients who had evidence of intensive glycemic management and thus were at risk for serious hypoglycemia.	2014	United States	United States	Veterans Health Administration	Cross sectional study	Cross sectional study	Equivalent to 1	Positive deviants are defined as high-performing facilities (ie, low overtreatment rates in lower-performing environments).		Lowest overtreatment rates	Performance-based criteria	N/A as it is a stage 1 equivalent study	Patients with risk factors for serious hypoglycemia represent a large subset of individuals receiving hypoglycemic agents; approximately one-half had evidence of intensive treatment.	Patients with risk factors for serious hypoglycemia represent a large subset of individuals receiving hypoglycemic agents; approximately one-half had evidence of intensive treatment.	Enhanced healthcare service	We relied on administrative codes, although this is the industry standard for indicators and measures. Limited setting Counfounding not adjusted	No mention
1538	Klaiman 2014	Leveraging Effective Clinical Registries to Advance Medical Care Quality and Transparency	Klaiman T, et al	Leveraging Effective Clinical Registries to Advance Medical Care Quality and Transparency	Use of technology in health care	Original Article	Original Article	The goal of this project was to study effective tools and strategies in the design and use of clinical registries with the potential to facilitate quality improvement, value-based purchasing, and public reporting on the quality of care	2014	United States	United States	The research team conducted an inventory of current registries in 4 clinical areas of interest (cancer, cardiovascular, maternity, and joint replacement) through a literature review and Web search.	Qualitative research	Qualitative research	1&2	In consultation with an expert panel, the research team defined validated, objective criteria for identifying registries that are most effective in key clinical areas and the factors that make them effective (ie, â€˜â€˜positive deviantsâ€™â€™).		Based on expert recommended validated criteria on registries	Recommendation-based Criteria	The research team found that exemplary registries were effective in one or more of 6 key areas: data standardization, transparency, accuracy/completeness of data, participation by providers, financial sustainability, and/or feedback to providers.	The research team found that effective registries were successful in 1 or more of 6 key areas: data standardization, transparency, accuracy/ completeness of data, participation by providers, financial sustainability, and/or providing feedback to providers.		Enhanced healthcare service via technology use	This qualitative study does not allow for measuring the strength of the re- lationship between registry characteristics and effectiveness.	No mention
1491	Greene 2016	Supporting Patient Behavior Change: Approaches Used by Primary Care Clinicians Whose Patients Have an Increase in Activation Levels	Greene J, et al	Supporting Patient Behavior Change: Approaches Used by Primary Care Clinicians Whose Patients Have an Increase in Activation Levels	Health promotion	Original Article	Original Article	To identify the strategies used to support patient behavior change by clinicians whose patients had an increase in patient activation.	2016	United States	United States	Fairview Health Services, a Pioneer Accountable Care Organization in Minnesota.	Mixed-Methods	Mixed-Methods	1&2	Since mid-2010, Fairview has routinely had primary care patients complete the 13-item patient activation measure (PAM). The PAM has an interval-level, Guttman-like scale; possible scores range from 1 to 100, with higher scores indicating greater patient activation. Our modified positive deviance approach used data on the change in PAM scores to identify those primary care clinicians whose patient…		Composite patient activation measure	Performance-based criteria	We found that most top-performing clinicians used 5 key strategies to support their patientsâ€™ behavior change: emphasizing patient ownership of their health, partnering with patients, identifying small steps toward change, scheduling frequent follow-up visits so change can be cheered or problems solved, and showing personal care for patients. Bottom-performing clinicians reported using far fewe…	Clinicians vary in the strategies they use to promote behaviour change and, in the time, spent with patients on such activities. The 5 key strategies used by clinicians with high patient activation change are promising approaches to supporting patient behaviour change that should be tested in a larger sample of clinicians to validate their effectiveness.		Enhancing healthcare service	Availability of data on changes in PAM scores for only a small percentage of Fairviewâ€™s patient Strategies identified were based on clinician report, not observation. Only in single innovative delivery system	#REF!
1490	Green 2006	Informatics system support as a critical seccess factor for chronic disease management: Necessary but not sufficient	Green CJ, et al	Information system support as a critical success factor for chronic disease management: Necessary but not sufficient	Medical service	Original Article	Original Article	To identify critical success factors enabling the translation of clinical and operational knowledge about effective and efficient chronic care management into primary care practice	2006	Canada	Canada	Primary care physicians	Qualitative research	Qualitative research	2	The setting of this study is the Vancouver Island Health Authority (VIHA) CDM collaborative.VIHA used federal funding to support a collaborative 30 primary care physicians to implemented an adaptation of the chronic care model promulgated by the Robert Woods John-son Foundation (www.rwjf.org). This collaborative represents a case of â€˜positive deviantsâ€™. Primary care physicians in the province…		Implementing an adaptation of the chronic care model	Implementation-based criteria	The seven major critical success factor (CSF) components that emerged were: (1) formal knowledge translation (starting with documented suboptimal health outcomes); (2) evidence-based model solutions (chronic care model); (3) partnerships (between the federal and provincial governments, the province and medical associations, the regional health authority and general practitioners); (4) funding (fe…	Identification of 7 major Critical success factor themes. In addition, a web-based CDM â€˜toolkitâ€™ was found to be a direct CSF that allowed this group of physicians to improve their practice by tracking patient care processes using evidence-based clinical practice guideline-based flow sheets. Moreover, the information and communication technology â€˜factorâ€™ was sufficient for success only as…		Factors for enhancing healthcare service	No mention	No mention
1404	Brandrud 2017	Domains associated with successful quality improvement in healthcare - a nationwide case study	Brandrud AS, et al	Domains associated with successful quality improvement in healthcare â€“ a nationwide case study	Health service quality	Original Article	Original Article	Explore the conditions for improvement in the context of 189 Norwegian clinical improvement projects initiated by the learning collaboratives of The Norwegian Medical Association.	2017	Norway	Norway	Hospital related improvement collaboratives	Qualitative research	Qualitative research	It is seemingly project evaluation type article.	4 or beyond the Bradley's staging		Adoption stage	Adoption stage	This analysis produced five domains: Do- main I: â€œMeasurement and Guidanceâ€ (nine variables), Domain II: â€œLeadership engagementâ€(five variables), Do- main III: â€œProfessional environmentâ€ (seven variables), Domain IV: â€œGroup processâ€ (two variables), and Domain V â€œLeadership impactâ€ (two variables)	Two of the five domains were associated with success: Measurement and Guidance (p = 0.011), and Professional environment (p = 0.015). The organizational leadership domain was not associated with successful quality improvements (p = 0.26). Conclusion: The findings suggest that quality improvement projects with good guidance and focus on measurement for improvement have increased likelihood of succ…		Enhanced healthcare service quality	5% of the projects covered by our research are from the psychiatric sector and one may conclude that the results are limited to this field	No mention
1356	Abrahamson 2011	Provision of Psychosocial Care for Cancer Patients: Service Delivery in Urban and Rural Settings	Abrahamson K, et al	Provision of Psychosocial Care for Cancer Patients: Service Delivery in Urban and Rural Settings	Health facility performance	Original Article	Original Article	To discover current normative practices in regard to psychosocial care and identify organizations which deviated from the norm in a manner that allowed for more comprehensive management of psychosocial needs among cancer patients.	2011	United States	United States	Medical facilities that provide care to cancer patiens	Qualitative research	Qualitative research	1&2	Individuals experienced in the comprehensive care of cancer patients were selected as PDs.		Health worker experience in cancer care	Experience-based criteria	A number of possible system improvements were identified, including the use of allied health providers, standardized screening, and information technology to increase the ease and efficiency of psychosocial assessment.	Identification of strategies of positive deviant cancer centres including use of allied health providers, standardized screening, and information technology to increase the ease and efficiency of psychosocial assessment.		Factors for enhancing healthcare service	Low number of participating organizations Same organizational setting could be affected by geographic customs and policies/generalizability limitation.	Saturation achieved on a number of themes; thus, the sample is more than adequate from a qualitative investigation perspective.
1318	Bonuel 2009	Methicillin resistant Staphylococcus aureus (MRSA) prevention through facility-wide culture change	Bonuel N, et al	Methicillin Resistant Staphylococcus aureus (MRSA) Prevention Through Facility-Wide Culture Change	Infection prevention	Original Article	Original Article	Accept the challenge to participate as1 of the 17 Î²-sites to evaluate an evidence-based practice bundle to prevent MRSA healthcare-acquired infection in our facility. The goal is zero healthcare-acquired infection due to MRSA throughout our facility.	2009	United States	United States	#REF!	Other: Not specified, it seems a program evaluation report article.	Other: Not specified, it seems a program evaluation report article.	4?5 it is beyond 4 as it is reporting the outcome of an infection prevention initiative.	Adoption of best practice from other studies.		Adoption stage	Adoption stage	Our institution patterned the best practice from our sister institution, the VA Pittsburgh, and the best practice is called the VHA MRSA bundle. The key to the success of the Pittsburgh MRSA initiative was to educate all staff members and not just the clinical personnel on MRSA transmission, develop channels to rapidly identify MRSA patients, remove barriers to hand hygiene and isolation, and cre…	After 1 year of implementation of our best practices and the implementation of the MRSA bundle in all our 15-inpatient nursing units, we have 4 months of zero healthcare-acquired MRSA infection in all 3 intensive care units (36 beds).	4 months of zero healthcare-acquired MRSA infection in all 3 intensive care units, after 1 year of implementation of our best practices and the implementation of the MRSA bundle in all our 15-inpatient nursing units.	4 months of zero healthcare-acquired MRSA infection intensive care units, after 1 year of implementation of our best practices and the implementation of the MRSA bundle in all our 15-inpatient nursing units.	#REF!	There are 6 key concepts of positive deviance: (1) community ownership, (2) self-discovery, (3) the people are â€œthe expertsâ€, (4) immediacy of action, (5) emphasis on practice, and (6) ongoing measurement reinforces change. The PD was accepted by leaders, staffs and other people there.
1258	deGrubb 2015	Rural congestive heart failure mortality among US elderly, 1999-2013: Identifying counties with promising outcomes and opportunities for implementation research	Mejia de Grubb MC, et al	Rural congestive heart failure mortality among US elderly, 1999â€“2013: Identifying counties with promising outcomes and opportunities for implementation research	Health system performance	Original Article	Original Article	Describe modern trends in congestive heart failure (CHF) among elderly (>65 years of age) in the United States, to identify potentially successful rural areas	2015	United States	United States	Counties in the US	Prevalence study	Prevalence study	Equivalent to 1	A two-step process was used to identify potentially successful positive deviant counties. First, multiple causes of death data (MCOD) data for 2013 were used to identify micropolitan and non-core, non-metropolitan (MNCNM) (rural) counties in which the overall CHF mortality comprised the lowest 2.4% of the 781 MNCNM counties based on a log normal transformation of the rates (skewness =0.05) with S…		Lowest mortality rate	Performance-based criteria	N/A as it is Stage 1PD	N/A as it is Stage 1PD		N/A	The present data have limitations of death certificate data in general, and multiple causes of death data in particular. In addition, there is a lack of patient level information. The experience of potentially successful positive deviant counties in the present could reflect basic differences in the characteristics of people residing in the positive deviant counties rather than infrastructure or …	Despite these limitations, however, we believe the present results are useful, particularly with respect to identifying places where barriers to successful rural outcome for CHF may have been met with greater success. Finding pathways to eliminate geo-social variations in heart failure, including urban-rural differences, may assist in efforts to eliminate racial disparities as well.
1131	Crewe 2020	Nurse managers: being deviant to make a difference	Crewe S, et al	Nurse managers: being deviant to make a difference	Leadership and management	Original Article	Original Article	To identify how positive nurse manager behaviours that deviate from â€˜business as usualâ€™ promote positive nurse outcomes.	2020	Australia and Seychelles	Multinational	A convenience sample of seven nurse managers from a private hospital in Australia (29%) and 17 from the public health sector in Seychelles	Qualitative research	Qualitative research	Not in line with this staging	Not clear and in line with the Bradley's staging		Adoption stage	Adoption stage	The nurse manager stories revealed that they understood that they â€˜operate within a world of contradictionsâ€™ and imply that they have utilised a paradox mindset to generate positivity, â€˜gain[ing] new insights and discover[ing] other aspects of a situationâ€™.	The interview data supported that positive leadership strategies and practices which facilitated meaningful work, relationships, positive climates, and supportive communication, can impact organisational and individual outcomes. While many studies have identified that leadership styles impact work outcomes, This study shows that it is positive leadership behaviour in the form of embracing and eff…		Effective leadership and management	#REF!	This study employed a unique methodology, using nurse manager stories to operationalise incidents of positive deviance in healthcare. Stories have been identified as important in making sense of â€˜â€¦complex context-based issue. The application of a bespoke interpretive framework addresses some of the limitations associated with the validation and interpretation of positive deviance. Future rese…
973	Toscos 2018	Identifying Successful Practices to Overcome Access to Care Challenges in Community Health Centers: A "Positive Deviance" Approach	Toscos T, et al	Identifying Successful Practices to Overcome Access to Care Challenges in Community Health Centers: A â€œPositive Devianceâ€Approach	Health facility performance	Original Article	Original Article	To identify effective practices to improve access to health care for low-income, uninsured or underinsured, and minority adults and their families.	2018	United States	United States	Community health clinics (CHCs); Seven CHC systems, involving over 40 clinics, distributed across one midwestern state in the USA	Qualitative research	Qualitative research	Equivalent to 1&2	Interviews were conducted face-to-face with a sample of CHC managers, providers, and other staff, as well as patients seeking care at those clinics. We asked our clinic liaison (typically the clinic manager or upper-level management) to select patients who demonstrated successful strategies or practices to gain access to health care and staff who had developed successful practices in delivering c…		Clinic liaison recommendation	Recommendation-based Criteria	Practices to improve access to care included addressing illiteracy and low health literacy, identifying cost-effective resources, expanding care offerings, enhancing the patientâ€“provider relationship, and cultivating a culture of teamwork and customer service. Helping patients find the least expensive options for transportation, insurance, and medication was the most compelling patient-cantered…	Practices to improve access to care included addressing illiteracy and low health literacy, identifying cost-effective resources, expanding care offerings, enhancing the patientâ€“provider relationship, and cultivating a culture of teamwork and customer service. Helping patients find the least expensive options for transportation, insurance, and medication was the most compelling patient-cantered…		Strategies for enhancing access to healthcare	Our study findings are limited by the purposeful sampling method used to recruit participants and the challenges experienced in finding PD interview participants. Although we asked clinic managers to recruit patients who routinely came to their office appointments and had overcome some major obstacles in life, and to invite clinic staff who were passionate about their work and took unique approac…	Ideally, we would have used objective data to select those who had been more successful in regularly improving access. Qualitative study design helps to get rich information about unique strategies of positive deviants.
945	Spitzer 2023	Promoting Participation in Pulmonary Rehabilitation after Hospitalization for Chronic Obstructive Pulmonary Disease, Strategies of Top-performing Systems: A Qualitative Study	Spitzer KA, et al	Promoting Participation in Pulmonary Rehabilitation after Hospitalization for Chronic Obstructive Pulmonary Disease, Strategies of Top-performing Systems: A Qualitative Study	Enhancing medical service	Original Article	Original Article	To identify contextual factors and strategies that may promote participation in ulmonary rehabilitation (PR) after hospitalization for COPD.	2023	United States	United States	High-performing and innovative hospitals in the United States	Qualitative research	Qualitative research	2	To identify high-performing hospitals, we used Medicare claims data to identify all fee-for-service Medicare beneficiaries hospitalized for COPD between January 2014 and September 2015. We then identified patients who received PR within 90 days of discharge from their index hospitalization and calculated hospital-specific rates of PR after hospitalization. Unadjusted hospital-level rates of PR re…		Post-discharge timely service rate	Performance-based criteria	We found that high-performing hospitals were broadly focused on improving care for patients with COPD, and several had recently implemented new initiatives to reduce rehospitalizations after admission for COPD in response to the Centers for Medicare and Medicaid Services/ Medicareâ€™s Hospital Readmission Reduction Program. Innovative and high-performing hospitals had systems in place to identify…	We found that high-performing hospitals were broadly focused on improving care for patients with COPD, and several had recently implemented new initiatives to reduce rehospitalizations after admission for COPD in response to the Centers for Medicare and Medicaid Services/Medicareâ€™s Hospital Readmission Reduction Program. Innovative and high-performing hospitals had systems in place to identify …		Strategies for enhancing healthcare service	A limitation of our study was that there was less natural variation in rates of participation in PR than we anticipated, making it difficult to distinguish high performers. As such, even the sites we identified as high performers did not achieve high absolute rates of participation. In addition, the qualitative nature of the study meant that we could not test the hypotheses generated from these s…	They enrolled adiverse group of hospitals and interviewed a multidisciplinary set of practitioners.
914	Schulson 2023	Perceptions of Pediatric Endocrinologists and Neurologists on the Drivers of Telehealth Use	Schulson LB, et al	Perceptions of Pediatric Endocrinologists and Neurologists on the Drivers of Telehealth Use	Use of technology in health care	Original Article	Original Article	To assess the extent and drivers of telehealth use variation across clinicians within the same pediatric subspecialties	2023	United States	United States	8 pediatric medical groups	Mixed-Methods	Mixed-Methods	Equivalent to 1&2	We selected pediatric endocrinology and neurology because these subspecialties had high telehealth utilization overall compared to other medical subspecialties and there was significant variation in telehealth use within these subspecialties across medical groups. We also selected these sub- specialties because we considered neurology to be a highly physical exam-dependent subspecialty, possibly …		High telehealth utilization rate	Performance-based criteria	High telehealth utilizers were more comfortable conducting telehealth visits for new patients and often worked in practices with innovations to support telehealth.	High telehealth utilizers employed specific strategies (clinic-wide and personal) to facilitate telehealth use.		Perspectives of HCW in technology use to enhance healthcare services	Generalizability limited due to limited setting. While we had access to ICD-10, diagnosis codes, we did not have patient-level data that might explain some of the variation we observed across in-person and telehealth visit. Not able to capture patient and family perspectives on telehealth experiences. our study does not assess clinical or health care utilization outcome. we were not able to calcu…	No mention
869	Plough 2018	Common challenges managing bed and staff availability on labor and delivery units in the United States: A qualitative analysis	Plough A, et al	Common challenges managing bed and staff availability on labor and delivery units in the United States: A qualitative analysis	Leadership and management	Original Article	Original Article	To describe the variation in management practices in labor and delivery units and identify criteria that distinguish effective management of patient through put and nurse staffing.	2018	United States	United States	Labour and delivery units across the United States	Qualitative research	Qualitative research	1&2	They selected a sample of interviews from units with the highest and lowest scores for proactiveness in patient flow and nursing dimensions for secondary analysis to identify specific practices and themes that distinguish hospitals with more proactive patient flow and nursing management. The scores of management practice based on their proactiveness (ability to mitigate challenges before they occ…		Highest score for proactiveness in practice	Performance-based criteria	They identified four key challenges common to all labour and delivery units, (1) scheduling planned cases, (2) tracking patient flow, (3) monitoring bed and staff availability in the moment, and (4) adjusting bed and staff availability in the moment. They also identified â€œsystematicnessâ€ (ability to address challenges in a consistent and reliable manner) as an emerging criterion for effective…	We observed that being proactive and systematic represented distinct characteristics, and units with both proactive and systematic practices appeared best positioned to effectively manage limited beds and staffing.		Effective leadership and management in enhancing healthcare service	No methodological limitation mentioned.	No mention
777	Lindberg 2019	Advancing Antimicrobial Stewardship in Outpatient Dialysis Centers Using the Positive Deviance Process	Lindberg CM, et al	Advancing Antimicrobial Stewardship in Outpatient Dialysis Centers Using the Positive Deviance Process	Infection prevention	Original Article	Original Article	To describe a multifaceted antimicrobial stewardship intervention that featured staff education and a behavioral change process, Positive Deviance, and its implementation in six outpatient hemodialysis units	2019	United States	United States	Six dialysis units in the eastern United States	Pre-postintervention	Pre-postintervention	Not in line with this staging	Discovery and Action Dialogues, small group conversations facilitated by research staff members, were held at all six units. Forty-two staff members participated in these sessions designed to help staff identify colleagues (positive deviants) who were employing uncommon behaviors and strategies to reduce inappropriate antimicrobial use.		Peer selection with discussion	Recommendation-based Criteria	Interventional study: The Optimizing Antimicrobial Stewardship Intervention had five components: 1. Engagement of dialysis unit leaders. 2. Education of dialysis personnel, including nurses, dialysis technicians, nephrologists, nurse practitioners, social workers, and a nutritionist. 3. Implementation of the Positive Deviance process. 4. Collection and review of antimicrobial use information and …	Results of the intervention demonstrated a 6% month-to- month reduction in antimicrobial doses/100 patient months over the course of the 12 months intervention, with a decrease in mean antimicrobial doses from 22.6/100 to 10.5/100 patient months from the beginning to the end of the intervention period.	Results of the intervention demonstrated a 6% month-to-month reduction in antimicrobial doses/100 patient months over the course of the 12 months intervention, with a decrease in mean antimicrobial doses from 22.6/100 to 10.5/100 patient months from the beginning to the end of the intervention period.	Results of the intervention demonstrated a 6% month-to-month reduction in antimicrobial doses/100 patient months over the course of the 12 months intervention, with a decrease in mean antimicrobial doses from 22.6/100 to 10.5/100 patient months from the beginning to the end of the intervention period.	Gebneralizability is limited Multiple elements, so it is not possible to determine the precise contribution of individual elements to the outcomes	No mention
755	Kotejoshyer 2023	Strategies to Improve Enrollment and Participation in Pulmonary Rehabilitation Following a Hospitalization for COPD: RESULTS OF A NATIONAL SURVEY	Kotejoshyer R, et al	Strategies to Improve Enrollment and Participation in Pulmonary Rehabilitation Following a Hospitalization for COPD	Leadership and management/medical survice	Original Article	Original Article	To describe strategies used to promote participation in Pulmonary rehabilitation (PR) after a hospitalization for COPD	2023	United States	United States	A random sample of 323 United States based PR programs were surveyed.	Qualitative research	Qualitative research	Equivalent to 2	Seventeen high-performing hospitals were invited for qualitative key informant interviews of which nine participated, five declined, and three did not respond. Of the nine respondents included, seven were â€œhigh-performingâ€ PR programs, which were programs ranked in the top 5% of United States hospitals for PR enrollment after a hospitalization for COPD among Medicare beneficiaries in 2017. Th…		Post-discharge timely service rate	Performance-based criteria	Most (91%, n = 190) programs described enrolling patients continuously, and 80% (n = 167) reported a wait time from referral to the initial PR visit of <4 wk. Organization-level strategies to increase referral to PR included active surveillance (48%, n = 100) and COPD-focused staff (49%, n = 102). Provider level strategies included clinician education (45%, n = 94), provider outreach (43%, n = 89…	Identified programs: Most (91%, n = 190) programs described enrolling patients continuously, and 80% (n = 167) reported a wait time from referral to the initial PR visit of <4 wk. Organization-level strategies to increase referral to PR included active surveillance (48%, n = 100) and COPD-focused staff (49%, n = 102). Provider level strategies included clinician education (45%, n = 94), provider …		Strategies for enhancing healthcare service utilization	Generalizability issues Lung transplant centers, which typically have robust PR programs, were overrepresented. Program characteristics and strategies were self-reported, as it was not practical to collect or verify this information independently. Unnable to examine the association between specific strategies and hospital rates of participation.	The survey was developed after conducting site visits to a diverse group of hospitals that achieved high rates of PR participation, suggesting that the strategies asked about in our survey may indeed represent best prac- tices.
688	Gold 2023	Use of multidisciplinary positive deviance seminars to improve efficiency in a high-volume arthroplasty practice: a pilot study	Gold R, et al	Use of multidisciplinary positive deviance seminars to improve efficiency in a high-volume arthroplasty practice: a pilot study	Enhancing surgical service	Original Article	Original Article	The study aimed to use the PD approach with arthroplasty surgeons and nurses to identify multidisciplinary strategies and recommendations to improve operating room (OR) efficiency.	2023	Canada	Canada	#REF!	Pre-postintervention	Pre-postintervention	Not in line with this staging	Positive deviance (PD) seminars, which have shown excellent results in improving the quality of surgical practices, use individual performance feedback to identify team members who outperform their peers; the strategies from those with exemplary performance are used to improve team membersâ€™ practices. Three 1-hour PD sessions were held in February and March 2021: 1 with surgeons, 1 with nurses,…		Shortest time in surgery rate	Performance-based criteria	Three 1-hour PD sessions were held in February and March 2021: 1 with surgeons, 1 with nurses, and 1 with both surgeons and nurses to select recommendations for implementation. The sessions were led by a member of the nonorthopedic surgical faculty who was familiar with the subjects discussed and with PD seminars. To determine the success of the recommendations, we compared OR efficiency before a…	During the month after implementation, there were great improvements across all time intervals of surgical procedures, with the greatest improvements seen in mean anesthesia preparation time in the room (4.51 min [26.3%]), mean procedure duration (9.75 min [14.0%]) and mean anesthesia finish time (5.78 min [44.0%]) (all p < 0.001). The total time saved per day was 49.84 minutes; this led to a suc…		Saving time in surgical procedures:The total time saved per day was 49.84 minutes	It was carried out during the third wave of the COVID-19 pandemic, which led to cancellation of elective surgical procedures 1 month after the recommendations were implemented Non-response rate from some staffs As in any study, the short time frame of monitoring is subject to confounding by the Hawthorne effect (a type of reactivity in which individuals modify an aspect of their behaviour in resp…	The recommendations and increased motivation owing to the individualized feedback reduced time spent per case, allowing more days to finish on time. Positive deviance seminars offer an inexpensive, efficient and collegial means for process improvement in the OR.
676	Gary 2014	The wicked question answered: positive deviance delivers patient-centered care	Gary JC.	The Wicked Question Answered: Positive Deviance Delivers Patient-Centered Care	Health worker performance	Original Article	Original Article	To understand nursing care when standard practice guidelines did not meet patient-specific care needs and to develop various viewpoints related to the use of positive deviance in providing patient-centered care.	2014	United States	United States	#REF!	A 3-round policy Delphi study	A 3-round policy Delphi study	Not in line with this staging	A 3-round policy Delphi study was conducted from November 2011 to February 2012. Delphi round 1. Round 1 collected demographics and 1 â€˜â€˜wickedâ€™â€™ open-ended question asking participants to consider times when a standard practice guideline did not match patient-specific needs and give examples of care delivered for the sake of the patient that was not totally in line with standard practice …		Deviation from standard guidelines	Performance-based criteria	This panel built a composite model of the issues surrounding critical care nursing when standard guidelines are lacking in providing patient-centered care. Dominant themes emerged: care during emergent situations, end-of-life care, communication and decision making, and visitation; these are suggested to prioritize evidence-based research and development of practice guidelines.	Findings support the presence of positive deviance and expose care provided by nurses when standard practice guidelines lacked the ability to provide patient-centered care. From analysis of that evaluation, 4 categories of issues in trying to provide care when standard practice guidelines did not fit the needs of a specific patient care situation emerged: the violation of policies in emergent sit…		Perspectives for beign positive deviant	Validity, reliability, and generalizability were threatened during data collection and data analysis. Researcher bias was possible in content analysis of responses to open-ended questions or by not clearly understanding the meaning as intended by the participant. Bias may have been related to insights of managers and other specialties as having a different perspective from a bedside nurse. It can…	No mention
637	Ellenbogen 2023	Reducing Overuse by Healthcare Systems: A Positive Deviance Analysis	Ellenbogen MI, et al	Reducing Overuse by Healthcare Systems: A Positive Deviance Analysis	Leadership and management	Original Article	Original Article	To learn how high-value healthcare systems avoid overuse of services	2023	United States	United States	Leaders at select healthcare systems in the USA	Qualitative research	Qualitative research	1&2	They identified â€œpositive deviantâ€ health systems using a previously constructed Overuse Index. These systems have much lower-than-average overuse of healthcare services. They confirmed that these health systems also delivered high-quality care.		Lowest overuse index rate	Performance-based criteria	The positive deviant systems have much lower-than-average overuse of healthcare services. They also confirmed that these health systems are delivering high-quality care.	They interviewed 15 leaders from 10 diverse healthcare systems. Consistent with important domains from the overuse framework, themes from the study support the role of clinicians and patients in avoiding overuse. The leaders described how they create a culture of professional practice and how they modify cliniciansâ€™ attitudes to facilitate high-value practices. They also described how their pat…		Contributoring factors of financial protection in healthcare service	Overuse Index is an imperfect measure of overuse though its inclusion of a broad range of tests and procedures is a strength /operationalization of success is an issue. Low response rate, Difficult to identify the most knowledgeable leaders. Only one health system Many of the respondents appeared to conflate the delivery of high-quality care with avoidance of low-value care. In other words, they …	No mention
627	Driesen 2021	Data-Powered Positive Deviance during the SARS-CoV-2 Pandemic-An Ecological Pilot Study of German Districts	Driesen J, et al	Data-Powered Positive Deviance during the SARS-CoV-2 Pandemicâ€”An Ecological Pilot Study of German Districts	Leadership and management	Original Article	Original Article	To identify positively deviant German districts that is novel in the scientific literature on Data-Powered Positive Deviance (DPPD), and subsequently employed qualitative methods to identify factors that might have contributed to their comparatively successful reduction of the forward transmission rate.	2021	Germany	Germany	They chose districts as our level of analysis because it matches the spatial resolution of the publicly available SARS-CoV-2 case statistics.	Mixed-Methods	Mixed-Methods	Equivalent to 1&2	The PD candidate identification was composed of six steps: (1) performance model fitting, (2) prediction of weekly expected performance, (3) calculation of weekly deviances, (4) aggregation of weekly deviances, (5) peer group normalization, and (6) ranking the districts according to their final scores. we used the aggregated and peer-group normalized deviances to rank the districts according to h…		High composite service score	Performance-based criteria	The qualitative analysis suggests that quick, proactive, decisive, and flexible/pragmatic actions, the willingness to take risks and deviate from standard procedures, good information flows both in terms of data collection and public communication, alongside the utilization of social network effects were deemed highly important by the interviewed districts.	The qualitative analysis suggests that quick, proactive, decisive, and flexible/pragmatic actions, the willingness to take risks and deviate from standard procedures, good information flows both in terms of data collection and public communication, alongside the utilization of social network effects were deemed highly important by the interviewed districts.		Contributing factors for enhanced healthcare service	The number of reported SARS-CoV-2 cases were influenced by the volume and allocation of testing rest. Rapid temporal developments of testing volume and allocation could still have affected our analysis. We did not include the non-PD districts in our qualitative interviews, but instead asked the participants to reflect on what differentiates their districtâ€™s response from most other districts as…	While the number of tests differed across districts, our calculation of reproduction factors from the ratio of consecutive weeksâ€™ case numbers should eliminate any cross-sectional differences in numbers and allocation of test. We conclude by stressing DPPDâ€™s strengths regarding replicability, scalability, adaptability, as well as its focus on local solutions, which make it a promising framewo…
617	Dhital 2023	How positive deviants helped in fighting the early phase of COVID-19 pandemic? A qualitative study exploring the roles of frontline health workers in Nepal	Dhital R, et al	How positive deviants helped in fighting the early phase of COVID-19 pandemic? A qualitative study exploring the roles of frontline health workers in Nepal	Health worker performance	Original Article	Original Article	To explore the positive deviance traits among frontline health workers during the early days of the COVID-19 pandemic in Nepal	2023	Nepal	Nepal	It included health workers working in different layers of the health system, starting from the primary health care level, district hospital level, and provincial and central hospital levels across Nepal.	Qualitative research	Qualitative research	1&2	Identification and selection of positive deviants: they created a list of health workers with potential positive deviance traits based on the information about their work available in public media and through recommendations by the stakeholders aware of such frontline health workers. they also consulted public health researchers, frontline health workers, health institutions, and identified their…		Consultation with stakholders and media influence	Media influence and stakeholder recommendation-based criteria	The positive traits identified included overcoming challenges, finding innovative solutions, learning positive lessons from the crisis, and motivation behind their actions.	The positive traits identified included overcoming challenges, finding innovative solutions, learning positive lessons from the crisis, and motivation behind their actions. They managed available resources and innovated low-cost, technological, and practice-based solutions. They were able to reflect upon the positive lessons learned, such as self-sustainability, teamwork, and policy direction and…		Contribution of HCW in COVD-19 prevention	The health workersâ€™ experiences in low-resource settings may not be generalized. We may not have captured all the positive deviance traits among frontline health workers representing different cadres of health workers. The majority of the health workers represented doctors and nurses, and other cadres of health workers, such as laboratory scientists and other paramedics, were under-represented.…	The key learnings from this study include self-sustainability and timely actions, which can be incorporated in future planning of pandemics and other disasters. Other learnings include efficient management of local resources, which could be incorporated into regular healthcare management practice. The motivations behind their actions included both intrinsic and extrinsic factors. Positive deviant…
587	Cherlin 2013	Features of high quality discharge planning for patients following acute myocardial infarction	Cherlin EJ, et al	Features of High-Quality Discharge Planning for Patients Following Acute Myocardial Infarction	Health service quality	Original Article	Original Article	To identify hospital discharge processes that may be associated with better performance in hospital AMI care as measured by risk-standardized mortality rates (RSMRs).	2013	United States	United States	Hospitals	Qualitative research	Qualitative research	1&2	They conducted a qualitative study of U.S. Hospitals, which were selected based on their RSMR reported by the Centers for Medicare & Medicaid Services (CMS) Hospital Compare website for the most recent data available (January 1, 2005 â€“ December 31,2007). They selected hospitals that ranked in the top 5 % and the bottom 5% of RSMR for the two consecutive years.		Lowest risk-adjusted mortality rate	Performance-based criteria	They identified five broad discharge processes that distinguished higher and lower performing hospitals: 1) initiating discharge planning upon patient admission; 2) using multidisciplinary case management services; 3) ensuring that a follow-up plan is in place prior to discharge; 4) providing focused education sessions for both the patient and family; and 5) contacting the primary care physician …	They identified five broad discharge processes that distinguished higher and lower performing hospitals: 1) initiating discharge planning upon patient admission; 2) using multidisciplinary case management services; 3) ensuring that a follow-up plan is in place prior to discharge; 4) providing focused education sessions for both the patient and family; and 5) contacting the primary care physician …		Strategies for enhanced healthcare service	First, they visited hospitals at a single point in time. It is possible that the low performing hospitals were on a trajectory towards improvement that was not captured in our data. Social desirability response bias Hospitals were unable to be â€˜blindedâ€™ as to the reason for selection, potentially resulting in response bias, such as lower performing hospitals highlighting more negative aspects…	They did compute RSMRs over a three-year period among selected hospitals and found little movement in rank among them on the possible trajectory towards improvement that was not captured in the data.
574	Buduhan 2023	Impact of cost-awareness education and surgeon-led positive deviance on intraoperative costs of thoracoscopic lobectomy	Buduhan G, et al	Impact of cost-awareness education and surgeon-led positive deviance on intraoperative costs of thoracoscopic lobectomy	Leadership and management	Original Article	Original Article	The purpose of the study was to measure the effect of increasing surgeon cost awareness via successive â€œvalue improvement initiativesâ€ on instrument costs.	2023	Canada	Canada	Single-center academic teaching hospital	Pre-Postintervention	Pre-postintervention	This is not in line with this staging	Period 4 (VII: Performance report, peer comparison, positive deviance): VATS lobectomies performed after Period 3. All participating thoracic surgeons were given summary reports of median case costs for their own VATS lobectomy procedures. Anonymized peer comparison of median per-case cost data from Period 3 were provided for all surgeons to review. After dissemination of case cost data, we condu…		Lowest median costs per service	Performance-based criteria	Interventions: Four successive time periods and cohorts were analyzed: Period 1 (Control): Consecutive VATS lobectomies performed in the 18 months immediately before implementing cost-awareness interventions. Period 2 (VII: Price list passive awareness): VATS lobectomies performed over a 6-month period after displaying a price list poster in the OR of commonly used disposable VATS instruments. Pe…	Compared with Period 1, median stapler-related and total disposable costs for video-assisted thoracoscopic lobectomy cases decreased after successive value improvement initiatives, with lowest costs in Period 4 (P < .0001). Multiple linear regression analysis demonstrated per lobectomy disposables cost reduction of $397.53 in Period 4, after controlling for surgeon and lobe (P<.0001). Operating r…	Cost awareness and surgeon engagement activities were associated with sustained cost reduction for video-assisted thoracoscopic lobectomies. Surgeon self-assessment, peer comparison, and positive deviance seminar were associated with the largest cost reduction.	Financial protection and saving time	Although a significant decrease in disposable instrument costs was observed after interventions, it cannot be assumed that the reduction was solely due to implementation of VIIs. The Hawthorne effect (beneficial influence on performance because of subject awareness of being observed) may also have overestimated the efficacy of a given intervention. Given the multiple sequential VIIs implemented o…	Possible to include post-operative complications as a measuer toknow wheter the cost is reduced or increasd/adjustmet is possible.
557	Blok 2017	Virtual Patient Technology: Engaging Primary Care in Quality Improvement Innovations	Blok AC, et al	Virtual Patient Technology: Engaging Primary Care in Quality Improvement Innovations	Health service quality	Original Article	Original Article	They developed 2 virtual patient (VP) avatars in the context of a clinic-level quality improvement program. They sought to determine differences in preferences for VPs and the perceived influence of interacting with the VP on clinical staff engagement with the quality improvement program.	2017	United States	United States	#REF!	Randomised controlled trial	Randomised controlled trial	Not specified	In this study, they defined positive deviants as clinical staff who had used the ePortal over 20 times to refer patients. Participating clinical staff within primary care practices that had overall referral rates higher than 20 were selected for interviews with both closed- and open-ended questions.		Highest rate of technology use for referal	Performance-based criteria	Clinical staff personal and professional characteristics influence VP character preferences and e-referral rates. Administrative staff selected the VP that was same-gender, while medical providers were more likely to select different-gender VPs. Clinical staff preferred VPs similar to their patients and administrative staff preferred staff similar to themselves, which may indicate the need for ta…	Medical providers (OR 0.031; CI 0.003-0.281; P=.002) and younger staff (OR 0.411; CI 0.177-0.952; P=.038) were less likely to choose the younger, female VP when controlling for all other characteristics. VP preference did not influence online patient referrals by staff. In high-performing practices that referred 20 or more smokers to the ePortal (13/76), the majority of clinic staff were motivate…		Perspective of staffs for virtual patient services	This sample of primary care staff was manily female making the generalization to males limited. Both VPs in the medical setting were white, limiting the analysis of the influence of demographics on VP selection. The subanalysis of staff perceptions of VP technology usefulness n high-referring practices included a relatively low number of participants, limiting the strength of findings on health c…	Novel methods of engaging clinical staff in activities that support health promotion have an opportunity to enhance provider feelings of impact on patient health. VPs are a novel informatics innovation to intrinsically motivate clinical staff to change their behavior
472	Naimoli 2008	Toward a grounded theory of why some immunization programmes in sub-Saharan Africa are more successful than others: A descriptive and exploratory assessment in six countries	Naimoli JF, et al	Toward a grounded theory of why some immunization programmes in sub-Saharan Africa are more successful than others: a descriptive and exploratory assessment in six countries	Vaccination	Original Article	Original Article	To explore why some immunization programmes in sub-Saharan Africa aremore successful than others.	2008	Multi-national	Multinational	Health system level	Mixed-Methods	Mixed-Methods	Equivalent to 1&2	We chose coverage of children under 5 years of age with three doses of the diphtheria-pertussis-tetanus vaccine (DPT3) as our outcome of interest for identifying positive deviants. DPT3 is not only a barometer of a countryâ€™s capacity to execute successfully its routine immunization programme, but also a proxy for the strength of its health service delivery system (Bos and Batson 2000). Our data…		Highest vaccination coverage	Performance-based criteria	Indicated in the result section here	First, what distinguished the two high performers from all other countries in our exercise was a robust implementation of their immunization programmes. Only Ghana and Rwanda combined reasonably good governance and a solid institutional framework with reasonably good management, service delivery, financing and demand. Second, reasonably good performance on at least some functions (Malawi and Maur…		Contributing factors for better vaccination performance	The preliminary and retrospective application of the measures was susceptible to measurement bias. Key informants, field investigators and narrative analysts all knew in advance the performance status of each country; consequently, we cannot be absolutely certain that the strength of the measures in evidence in each country as judged by our panel was responsible for the different outcomes, or whe…	PDs can be applied for system levels including districts and other branches.
435	Bradley 2012	A systems approach to improving rural care in Ethiopia.	Bradley EH, et al	A Systems Approach to Improving Rural Care in Ethiopia	Health system performance	Original Article	Original Article	To examine the variation in impact of a health systems strengthening intervention and understand factors that might explain the variation in impact across primary health care units.	2012	Ethiopia	Ethiopia	Primary health care units	Mixed-Methods	Mixed-Methods	1&2	Using longitudinal data from the Ethiopia Millennium Rural Initiative (EMRI), we identified PHCUs with consistently higher performance (n = 2), most improved performance (n = 3), or consistently lower performance (n = 2) in the provision of antenatal care, HIV testing in antenatal care, and skilled birth attendance rates.		High composite service score	Performance-based criteria	Key themes that distinguished PHCUs were 1) managerial problem-solving capacity, 2) relationship with the woreda (district) health office, and 3) community engagement. In higher performing PHCUs and those with the greatest improvement after the EMRI intervention, health centre and health post staff were more able to solve day-to-day problems, staff had better relationships with the woreda health …	Identifying key themes that distinguished PHCUs with different performance trajectories.		Contributing factors for high healthcare performance	The study involved relatively few PHCUs and generalizability. implementation of health systems strengthening efforts, while essential for improving health and health care, will require intensive investment in several, less technical interventions.	Testing for significance could enhance application. Consider as well the impact on longer-term health outcomes such as maternal and child morbidity and mortality.
391	Ivanovic 2015	Using surgeon-specific outcome reports and positive deviance for continuous quality improvement	Ivanovic J, et al	Using Surgeon-Specific Outcome Reports and Positive Deviance for Continuous Quality Improvement	Health service quality	Original Article	Original Article	To promote self-assessment and to implement a divisional continuous quality improvement (CQI) program, on the construct of positive deviance, to improve individual surgeonâ€™s clinical performance.	2015	Canada	Canada	Hospital	Mixed-Methods	Mixed-Methods	Not in line with this staging	A divisional, surgeon led, CQI program (n=6 seminars; September 2013 to June 2014) based on the construct of PD was implemented to serve as a complement to SSORs and to give surgeons an opportunity to anonymously review group results, select procedures and outcomes in need of improvement and discuss best practice strategies based on the consented deidentification of positive deviants/outliers. An…		Invitation of expert in positive deviance	Experience-based criteria	Interventional: A divisional, surgeon led, CQI program (n=6 seminars; September 2013 to June 2014) based on the construct of PD was implemented to serve as a complement to SSORs and to give surgeons an opportunity to anonymously review group results, select procedures and outcomes inneed of improvement and discuss best practice strategies based on the consented deidentification of positive devian…	Interviews revealed enthusiastic support for surgeon-specific outcome reports (SSORs) as a means to improve patient care through awareness of personal outcomes with blinded divisional comparison for similar operations and diseases and apply the learning objectives to continuous professional development and maintenance of certification.		Contributing factors for healthcare service quality	Single-centre study and is susceptible to sampling and response bias owing to the small sample size of our division. As such, it is possible that theoretical saturation was not reached from the six interview transcripts that were analysed. Collation of individual surgeon data to create SSORs is another concern. Data from a 16-month period do not provide statistically meaningful results because of…	Other quality indicators, including patient feedback on communication skills and professionalism, long-term outcomes, and wait-time measurements, are valuable but difficult to measure. Unique to our study is an effort to link performance results with ongoing CQI seminars, based on the concept of PD, to provide an additional forum for discussion. Whether surgeon-specific outcome reports (SSORs) an…
386	LaFond 2015	Drivers of routine immunization coverage improvement in Africa: findings from district-level case studies	LaFond A, et al	Drivers of routine immunization coverage improvement in Africa: findings from district-level case studies.	Vaccination	Original Article	Original Article	To explore the drivers of immunization coverage improvement, we employed a mixed-method multiple case study approach in three countries (Ethiopia, Cameroon and Ghana).	2015	Ethiopia, Cameroon and Ghana	Multinational	Dstricts in three countries	Mixed-Methods	Mixed-Methods	Equivalent to 1&2	Drawing on positive deviance or assets model techniques they compared the experience of districts where diphtheriaâ€“tetanusâ€“pertussis (DTP3) /pentavalent3 (Penta3) coverage improved with districts where DTP3/Penta3 coverage remained unchanged (or steady) over the same period, focusing on basic readiness to deliver immunization services and drivers of coverage improvement.		Highest vaccination performance	Performance-based criteria	They identified six common drivers of RI coverage performance improvementâ€”four direct drivers and two enabling driversâ€”that were present in well-performing districts and weaker or absent in steady coverage districts, and map the pathways from driver to improved supply, demand and coverage. The six drivers of immunization coverage improvement: Direct drivers 1. Cadre of community-centred healt…	They found that a set of basic routine immunization (RI) system resources were in place from 2006 to 2010 and did not observe major differences in infrastructure. They found that the differences in coverage trends were due to factors other than basic RI system capacity or service readiness.The six drivers of immunization coverage improvement: Direct drivers 1. Cadre of community-centred health wo…		Contributing factors for better vaccination performance	The have to depend on secondary reports of DTP3/ Penta3 coverage. National coverage figures came from WHO/ UNICEF with known limitations. Moreover, estimates available in 2010 when the study began were revised in 2013 based on the availability of new survey data (WHO 2013). Had they been available to us, they might have influenced our country case selection Recall bias due to retrospective nature…	No mention
372	Altaras 2016	Why do health workers give anti-malarials to patients with negative rapid test results? A qualitative study at rural health facilities in western Uganda	Altaras R, et al	Why do health workers give anti-malarials to patients with negative rapid test results? A qualitative study at rural health facilities in western Uganda	Health worker performance	Original Article	Original Article	To explore determinants of provider decision-making to prescribe anti-malarias following a negative RDT result.	2016	Uganda	Uganda	Lower-level health facilities using RDT	Qualitative research	Qualitative research	Not inline with this staging, equivalent to 1&2	Facilities were then ranked according to overal l prescribing performance, defined as the proportion of patients with a negative RDT result prescribed any anti-malarial.Health facilities with the lowest proportion of RDT-negative cases prescribed anti-malarias were categorized as positive deviants		Drug prescribing performance	Performance-based criteria	Treatment decision-making was influenced by providersâ€™ clinical beliefs, capacity constraints, and perception of patient demands.	Identification of factors that contribute adherence to RDT guidelines.Treatment decision-making was influenced by providersâ€™ clinical beliefs, capacity constraints, and perception of patient demands. Although providers generally trusted the accuracy of RDTs, anti-malarial prescription was driven by perceptions of treatment failure or undetectable malaria in patients who had already taken artemi…		Contributing factors for healthcare workers performance	It is possible that providers may have under-recorded anti-malarial prescription to patients who tested negative, but there was no alternative data source available for validation. Providers may have altered their behaviour (attempted to perform better) during observation because they were aware they were being watched (observer-expectancy effect). Social desirability bias limited oportunity for …	Probing techniques and multiple lines ofquestioning were used to elicit providersâ€™ true beliefs and behaviours and encourage providers to feel that all responses were acceptable for possibel bias reduction.
362	Razouki 2016	Organizational factors associated with Health Care Provider (HCP) influenza campaigns in the Veterans health care system: a qualitative study	Razouki Z, et al	Organizational factors associated with Health Care Provider (HCP) influenza campaigns in the Veterans health care system: a qualitative study	Health worker performance	Original Article	Original Article	To characterize organizational factors and practices that were associated with vaccination campaign success among six sites within the Veterans Health Administration, where receipt of flu-vaccination is voluntary.	2016	United States	United States	#REF!	Qualitative research	Qualitative research	Equivalent to 1&2	We selected our study sites based on their proportion of health care providers (HCPs) vaccination rates in three consecutive fiscal years (2011â€“2013). Our three high-performing sites consistently had HCP vaccination rates higher than 70 %, while our three low-performing sites consistently had vaccination rates below 40 %. We reasoned that consistent exemplary or poor performance could best reve…		Highest vaccination performance	Performance-based criteria	Three factors distinguished sites with high flu vaccination rates from those with low vaccination rates.1) High levels of executive leadership involvement: demonstrating visible support, fostering new ideas, facilitating resources, and empowering flu team members; 2) Positive flu team characteristics: high levels of collaboration, sense of campaign ownership, sense of empowerment to meet challeng…	Three factors distinguished sites with high flu vaccination rates from those with low vaccination rates.1) High levels of executive leadership involvement: demonstrating visible support, fostering new ideas, facilitating resources, and empowering flu team members; 2) Positive flu team characteristics: high levels of collaboration, sense of campaign ownership, sense of empowerment to meet challeng…		Contributing factors for better vaccination performance	Our study is limited by examining sites within the VHA, a unique integrated health care systeM/Generalizability limited. Limited funding precluded other qualitative methods such as face to face interviews and ethnographic observation that are commonly used in studying organization characteristics to be integrated in our methods.	Not mentioned
358	Ferracini 2016	Using Positive Deviance to reduce medication errors in a tertiary care hospital	Ferracini FT, et al	Using Positive Deviance to reduce medication errors in a tertiary care hospital.	Patient safety in treatment	Original Article	Original Article	To analyze medication errors and evaluate whether Positive Deviance is effective in reducing them.	2016	Brazil	Brazil	#REF!	Pre-postinterventional	Pre-postintervention	Not in line with this staging	No clear step is followed to identify positive deviants and it simpley describes the phases of interventions and the people involved in each phase. For example it says, in Phase II, the Positive Deviance method began to be used to analyze errors that reached the patient. Meetings were held with middle managers, including nurse managers, nursing and pharmacy coordinators, and medical managers. In …		Adoption stage	Adoption stage	In Phase II, the Positive Deviance method began to be used to analyze errors that reached the patient. Meetings were held with middle managers, including nurse managers, nursing and pharmacy coordinators, and medical managers. In these monthly meetings, any errors classified from â€œCâ€ or greater on the NCC MERP scale, which are those medication errors that reached the patient, were discussed, …	Positive Deviance proved to be effective in reducing medication errors, particularly when there is participation of involved healthcare professionals/frontline workers in the implementation program.		Effectiveness in reducing medication errors	Data was obtained through a passive surveillance system, where the reporting is voluntary and anonymous. It is known that errors are underreported worldwide/Response bias. Only one site included in the study	Although our surveillance system may have limitations, we believe it is better than actively searching for medication errors in medical records and searching for observational errors, which can lead to even greater in- accuracies. Direct observation provides the most accurate error rate, Positive Deviance proved to be effective, particularly when there is the participation of involved healthcare …
334	Hendryx 2017	A county-level cross-sectional analysis of positive deviance to assess multiple population health outcomes in Indiana	Hendryx M, et al	A county-level cross-sectional analysis of positive deviance to assess multiple population health outcomes in Indiana	Health system performance	Original Article	Original Article	To test a positive deviance method to identify counties that are performing better than statistical expectations on a set of population health indicators.	2017	United States	United States	Counties in Indiana (n=92) constitute the unit of analysis	Cross sectional study	Cross sectional study	Equivalent to 1	Quantitative, cross-sectional county-level secondary analysis of risk variables and outcomes in Indiana. Data are analysed using multiple linear regression to identify counties performing better or worse than expected given traditional risk indicators, with a focus on â€˜positive deviantsâ€™ or counties performing better than expected.		Highest composite population health indicator score	Performance-based criteria	N/A	County performance that outperforms expectations is for the most part outcome specific. But there are a few counties that performed particularly well across most measures. The county-level, ecological data prohibit causal inference about individual behaviours in relation to independent variables. The study is also limited by the selected set of dependent and independent measures and is limited to…		Contributing factors for high healthcare performance	Limitations of the study include the cross-sectional data, and the fact that some years for examining relationships between independent and dependent variables are not ideally ordered in time.	We suggest moving forward on the basis that outlier performance is not random but is based at least to some extent on unobserved forces that determine health outcomes. Important next steps include efforts to identify and understand the forces operating in these counties that are driving the outcomes. Qualitative studies to examine these forces may be especially useful,23 and Canavan et al provide…
331	Caris 2017	Patient Safety Culture and the Ability to Improve: A Proof of Concept Study on Hand Hygiene	Caris MG, et al	Patient Safety Culture and the Ability to Improve: A Proof-of-Concept Study on Hand Hygiene	Hand hygiene	Original Article	Original Article	To investigate whether the safety culture of a hospital unit is associated with the ability to improve.	2017	Netherlands	Netherlands	5 hospital units were selected to investigate the relationship between safety culture and the ability to improve in a tertiary-care hospital in the Netherlands.	Mixed-Methods	Mixed-Methods	Not in line with this staging	With support from hospital management, they implemented a hospital-wide program to improve compliance. Over 2 years, compliance was measured through direct observation, twice before, and 4 times after interventions. They analysed changes in compliance from baseline, and selected units to evaluate safety culture using a positive deviance approach: the hospital unit with the highest hand hygiene co…		Highest hand hygiene compliance rate	Performance-based criteria	All, 3 units showed a proactive or generative safety culture and 2 units had bureaucratic or pathological safety cultures. When comparing compliance and interview results, high-performing units showed high levels of safety culture, while low-performing units showed low levels of safety culture.	Safety culture was categorized as pathological (lowest level), reactive, bureaucratic, proactive, or generative (highest level). Overall, 3 units showed a proactive or generative safety culture and 2 units had bureaucratic or pathological safety cultures. When comparing compliance and interview results, high-performing units showed high levels of safety culture, while low-performing units showed …		Safety culture is associated with the ability to improve hand hygiene	Overestimation of absolute compliance rates is probable,6 as individuals tend to modify their behavior when they become aware of being observed (ie, the â€œHawthorne effectâ€). We defined â€œhigh performingâ€ as the hospitalâ€™s highest compliance or showing the greatest improvement in compliance. Still, our high-performing units showed 49%â€“74% compliance. Operationalization of high and low p…	Use of observation/qualitative study can help identify real changes.
322	Baxter 2018	Identifying positively deviant elderly medical wards using routinely collected NHS Safety Thermometer data: An observational study	Baxter R, et al	Identifying positively deviant elderly medical wards using routinely collected NHS Safety Thermometer data: an observational study.	Health facility performance	Original Article	Original Article	To develop and critically appraise a robust yet pragmatic method for identifying positive deviants at ward level using a routinely collected, broad outcome of safety.	2018	UK	UK	Elderly medical wards	Cross sectional study	Cross sectional study	1	The study was conducted in two phases. During phase 1, they sought to apply a rigorous and robust analysis (compared with simply ranking data) to the STâ€™s harm-free care data to identify a distinct group of positively deviant wards that demonstrated exceptional levels of safety over a 12-month period.		Safest service to patients	Performance-based criteria	N/A	A combination of analyses identified five positively deviant wards that performed best in the region, outperformed their organisation and performed consistently well over 12 months. Five above average matched comparator wards were also identified. Staff and patient perceptions of safety generally supported the identification of positively deviant wards using Safety Thermometer data.	Staff and patient perceptions of safety generally supported the identification of positively deviant wards using Safety Thermometer data.	Staff and patient perspectives of safety about identification of positively deviant wards using Safety Thermometer data	Limited guidance to support the identification of positive deviants in healthcare settings. Small sample makes statistical testing impossible. Only elderly inclusion may affect generalizability.	There is limited guidance to support the identification of positive deviants in healthcare settings. This study develops a method for identifying positive deviants using routinely collected data. Combination of four different analyses (including performance rankings, comparisons with organisational level performances and Statistical Process Control methods) were conducted to provide a pragmatic y…
305	Sreeramoju 2018	Using a Positive Deviance Approach to Influence the Culture of Patient Safety Related to Infection Prevention	Sreeramoju P, et al	Using a Positive Deviance Approach to Influence the Culture of Patient Safety Related to Infection Prevention	Infection prevention	Original Article	Original Article	To evaluate the impact of a social change intervention on health care personnel (HCP), called â€œpositive devianceâ€ (PD), on patient safety culture related to infection prevention among HCP.	2018	United States	United States	The study was done at Parkland Memorial Hospital, an 800-bed public academic medical center in Dallas, Texas, in the United States.	Pre-postintervention	Pre-postintervention	Equivalent to1&4	Implementation of Positive Deviance Intervention: The intervention was implemented over 9 months using a semistructured design in a series of 3 steps, where experience with each step informed the next step. In the second step, the research staff (P.S., M.E.F., and L.D.) conducted a positive deviance inquiry among HCP. The inquiry was conducted in staff break rooms and nursing stations. The sessio…		Peer selection with discussion	Recommendation-based Criteria	Interventional study: This is observational study was done in 6 medical wards at an 800-bed public academic hospital in the United States. Three of these wards were randomly assigned to receive PD intervention on HCP. After a retrospective 6-month baseline period, PD was implemented over 9 months, followed by 9 months of follow-up. Patient safety culture and social networks among HCP were surveye…	The measured patient safety culture was steady over time at 69% aggregate percent positive responses in wards with PD vs decline from 79% to 75% in wards without PD (F statistic 10.55; P = .005). Social network maps suggested that nurses, charge nurses, medical assistants, ward managers, and ward clerks play a key role in preventing infections. Fitted time series of monthly HAI rates showed a dec…	Fitted time series of monthly HAI rates showed a decrease from 4.8 to 2.8 per 1000 patient-days (95% confidence interval [CI], 2.1 to 3.5) in wards without PD, and 5.0 to 2.1 per 1000 patient-days (95% CI, â€“0.4 to 4.5) in wards with PD. In conclusion: positive deviance approach appeared to have a significant impact on patient safety culture among HCP who received the intervention. Social networ…	Fitted time series of monthly HAI rates showed a decrease from 4.8 to 2.8 per 1000 patient-days	Interpretation of changes in culture of safety and the network survey is limited by the voluntary nature of participation in these surveys. The study was conducted at a single institution.	#REF!
304	Gesser-Edelsburg 2018	Beyond the hospital infection control guidelines: A qualitative study using positive deviance to characterize gray areas and to achieve efficacy and clarity in the prevention of healthcare-associated infections	Gesser-Edelsburg A, et al	Beyond the hospital infection control guidelines: a qualitative study using positive deviance to characterize grey areas and to achieve efficacy and clarity in the prevention of healthcare-associated infections.	Infection prevention	Original Article	Original Article	To characterize gray areas and to achieve efficacy and clarity in the prevention of healthcare-associated infections.	2018	Israel	Israel	Two ICUâ€™s at a Hospital,	Qualitative research	Qualitative research	1&2	We used several sampling strategies during the study and interviewed over 90% of the staff in the GICU and MICU. In the first stage, intensive and heterogeneous sampling was used to include all representative sectors in the units (physicians, nurses, cleaning staff, etc.). In the second stage, they used snowball sampling which is a method that identifies desired individuals (e.g. PDs) based on th…		Peer recommendation	Recommendation-based Criteria	#REF!	The study confirmed that guidelines cannot cover all the different situations that arise during the care continuum and can paradoxically result in the increased spread of hospital infections. The study found there are numerous individuals who independently develop and implement solutions for gray areas. The creative and practical solutions of PD individuals can address the barriers and difficulti…		There are HCW who go beyond Guidelines in infection prevention	From the staff membersâ€™ interviews and observations, it was found that hygiene and the prevention of HAI are considered sensitive subjects of great concern to unit staff, and even more so to hospital administrations. However, observing staff members can elicit feelings of resistance and stress and a tendency not to change behavior (the Hawthorne effect).	In this study they searched for the exceptional positive practices, and therefore, despite the social desire of the Hawthorne effect, it was not an issue since the staff wonâ€™t try to â€œhideâ€ or change behavior because mistakes were not observed\relevant. During observations they emphasized that the research goal was to identify the gaps and the positive behaviors and not problems with staff,…
301	Singh 2019	Positive deviance approaches to improving vaccination coverage rates within healthcare systems: A systematic review	Singh S, et al	Positive deviance approaches to improving vaccination coverage rates within healthcare systems: a systematic review	Vaccination	Systematic Review	Systematic Review	To systematically review the use of the positive deviance approach to identify strategies to improve vaccination coverage rates.	2019	Multi-national	Multinational	#REF!	Systematic review	Systematic review	N/A	N/A		N/A	N/A	Core strategies that support vaccine uptake include the importance of tailoring and targeting in both messaging and delivery of vaccines and tracking delivery of vaccines. Patient and provider education, reminders, feedback loops, community collaborations, immunization registries and use of a medical home were also identified as other strategies.	Core strategies that support vaccine uptake include the importance of tailoring and targeting in both messaging and delivery of vaccines and tracking delivery of vaccines. Patient and provider education, reminders, feedback loops, community collaborations, immunization registries and use of a medical home were also identified as other strategies.		Contributing factors for better vaccination performance	It is neither practical nor feasible to conduct a randomized controlled trial of each strategy or variation identified in these studies, but the approaches listed above provide a starting point for organizations to consider incorporating into their local approaches to vaccination. We also noted variation in the quality of studies which was anticipated. In addition, several of the studies lacked s…	There are several strengths to the positive deviance approach. The strategies are practical, common sense and doable with the resources that most organizations have available.
296	Bates 2019	Identifying best practices in interstage care: Using a positive deviance approach within the National Pediatric Cardiology Quality Improvement Collaborative	Bates KE, et al	Identifying best practices in interstage care: using a positive deviance approach within the National Pediatric Cardiology Quality Improvement Collaborative	Health service quality	Original Article	Original Article	To identify interstage best practices associated with lower mortality, we studied National Pediatric Cardiology Quality Improvement Collaborative centres registry using a positive deviance approach.	2019	United States	United States	National Pediatric Cardiology Quality Improvement Collaborative Sites, USA	Mixed-Methods	Mixed-Methods	1&2	As previously reported, all collaborative centres with at least 25 patients enrolled in the registry were eligible for inclusion in this analysis. Using individual centre g charts, a statistical process control chart designed for sensitive detection of changes in rates of rare events such as mortalities, we identified those centres with >25 consecutive interstage survivors at the time of the quer…		Lowest mortality rate	Performance-based criteria	No separate report from negative deviants. The qualitative findings are from both settings, but with out clear report of best practice from the positive deviants side.	A total of 20 potential best practices were identified, including team composition, improvement practices, and parent involvement. There was no correlation between survey scores and mortality (r=0.14, p=0.41). The one practice associated with the low mortality tertile was frequency of discussion of interstage results: 58.3% of low mortality teams discussed results at least monthly versus 8.4% of …		Contributing factors for healthcare service quality	Our method for choosing positive deviant and control sites is limited by small numbers and the continuous nature of practice improvement. Centres with only one death may have been disqualified from inclusion in the positive deviant group despite having excellent practices. Control sites were chosen based on an aggregate mortality rate, which may have obscured recent improvements in mortality at a…	Heightened awareness of outcomes may influence practice
284	Cohen 2019	Deconstruction of central line insertion guidelines based on the positive deviance approachâ€”Reducing gaps between guidelines and implementation: A qualitative ethnographic research	Cohen R, et al	Deconstruction of central line insertion guidelines based on the positive deviance approachâ€”Reducing gaps between guidelines and implementation: A qualitative ethnographic research	Infection prevention	Original Article	Original Article	The aim of the study was to deconstruct Central line associated blood stream infections (CLABSI) ("during insertion" process only) through the PD approach, working with physicians to identify additional actions that, in practice, help maintain a sterile environment and contribute to patient safety.	2019	Israel	Israel	The general research population included 76 physicians: 35 from two ICUs and 41 from the Division of Internal Medicine.	Qualitative research	Qualitative research	2?	During the sampling stages which were conducted in the two ICUs, researchers identified four physicians as PDs, as detailed below. In the first stage, purposive sampling, a non-random technique to identify and select individuals or groups proficient and well-informed with a phenomenon of interest was employed. The idea behind purposive sampling is to focus on people with characteristics relevant …		Peer recommendation	Recommendation-based Criteria	A total of 23 creative extensions and variations of CL insertion practices were identified	A total of 23 creative extensions and variations of CL insertion practices were identified		Contributing factors for enhanced healthcare service	Outcome not evaluated for long-term impact. Sample size small and possible to more strategies if expanded.	PD approach is a versatile tool that provides a solution for including the missing part from the formal explicit guidelines and therefore helps bridge the gaps between theory and praxis.
255	Lyn 2020	Investigating improvements in premature death in two rural, majority-minority counties in the south	Lyn R, et al	Investigating improvements in premature death in two rural, majority-minority counties in the south	Health system performance	Original Article	Original Article	The purpose of this exploratory study was two-foldâ€”first, to describe the process used to identify counties in the southeast US displaying positive deviance, then to report on findings from interviews with community stakeholders in positive deviant counties to better underÂ­stand the community context and factors that may have contributed to positive deviance for the selected counties.	2020	United States	United States	Counties in the outheast, US	Mixed-Methods	Mixed-Methods	Equivalent to 1&2	County Health Rankings and Roadmaps 2015 data and mortality trends were examined to identify positive deviant counties. The inclusion criteria were median household incomes in the lowest tertile of their state, >=33% African American, and premature mortality rankings (as measured by Years of Potential Life Lostâ€“YPLL) in the top quartile within their state. After benchmarking county rates agains…		Highest composite population health indicator score	Performance-based criteria	Key informant interviews (n Â¼ 11) were conducted with community stakeholders in the study counties to better understand the community characteristics that could lead to the observed outcomes. Interview data were analyzed using qualitative methods. Key informant interviews revealed three emergent themes: 1. accessibility and availability of healthcare, 2. the provision of a robust EMS system, and…	Key informant interviews (n Â¼ 11) were conducted with community stakeholders in the study counties to better understand the community characteristics that could lead to the observed outcomes. Interview data were analyzed using qualitative methods. Key informant interviews revealed three emergent themes: 1. accessibility and availability of healthcare, 2. the provision of a robust EMS system, and…		Contributing factors for better healthcare outcome	First, the findings were limited to the insight and perceptions of key informants, as elicited by our questioning and investigation. Interviews could have missed other factors that contribute to favorable mortality outcomes. Second, while study interviews provided data on the community context and possible factors that contributed to observed outcomes for premature death, in the absence of compar…	#REF!
254	Baxter 2020	Delivering exceptionally safe transitions of care to older people: a qualitative study of multidisciplinary staff perspectives	Baxter R, et al	Delivering exceptionally safe transitions of care to older people: a qualitative study of multidisciplinary staff perspectives	Patient safety	Original Article	Original Article	To understand what facilitates successful transitions of care within high performing teams, and the ways in which staff overcome the challenges faced in their everyday work.	2020	UK	UK	Six general practices and four hospital specialties that demonstrated exceptionally low or reducing readmission rates over time.	Qualitative research	Qualitative research	1&2	High-performing general practices and hospital specialities that demonstrated exceptionally low or reducing readmission rates overtime were identified in line with stage 1 of PD.		Lowest readmission rates	Performance-based criteria	Three key themes were thought to facilitate safe transitions of care: staff got to know their patients well; they capitalised on and sought to develop relationships with one another and; they attempted to bridge system gaps, Staff faced various challenges in achieving these three themes, some of which they could only attempt to overcome when caring for patients with particularly complex needs.	Identification of three thematic strategies for better performance among PDs. Three key themes were thought to facilitate safe transitions of care: staff got to know their patients well; they capitalised on and sought to develop relationships with one another and; they attempted to bridge system gaps, Staff faced various challenges in achieving these three themes, some of which they could only at…		Strategies for enhanced healthcare service	First, the teams may not have truly demonstrated exceptionally high performance as the validity of emergency re-admission data can be questioned and case-mix/service level differences could not be fully adjusted for. A pen portrait analysis was conducted to generate high level conceptual themes, however, analysing the source data may have led to more descriptive findings. Social desirability bias…	Prolonged engagement with sites via ethnographic methods may have helped overcome possible biases including social desirability bias.
251	Topmiller 2020	Identifying Bright Spot Counties for Appropriate Diabetes Preventive Care: A Geospatial, Positive Deviance Approach	Topmiller M, et al	Identifying Bright Spot Counties for Appropriate Diabetes Preventive Care: A Geospatial, Positive Deviance Approach	Health system performance	Original Article	Original Article	To identifying bright spot counties and case matching them to priority counties that need improvement.	2020	United States	United States	#REF!	Cross sectional study	Cross sectional study	1	For our primary outcome, we developed a composite measure for appropriate diabetes preventive care (DMPrevCare) using county-level Medicare data from the Dartmouth Atlas (Dartmouth Atlas Project, 2014). DMPrevCare is a composite of three equally weighted measures: the percentage of fee-for-service (FFS) diabetic beneficiaries ages 65â€“75 with (1) annual hemoglobin A1C tests, (2) annual blood lip…		High composite service score	Performance-based criteria	N/A as it is a stage 1 level of PD	We identified 25 bright spot counties throughout the southern and mountain western United States. Bright spot counties were linked to 45 priority counties, resulting in 23 peer (bright/priority) county groups. A geospatial approach was shown to be effective in identifying peer counties across the United States that had either poor or strong metrics related to DMPrevCare, but were otherwise simila…		Identification of 25 bright spot counties in health service	The measures for identifying DMPrevCare bright spots (and peer counties) were limited to Medicare data, while the peer county methodology included data for all populations. There is a lack of previous research on using geospatial approaches for identifying bright spots; thus, the criterion for identifying bright spot counties as spatial outliers was based on the assumption that counties have tran…	The geospatial approach described in this paper is intended to be the first step in a mixed-methods, positive deviance study focused on identifying successful strategies for improving diabetes preventive care and applying these strategies to areas most in need. While our study was limited to using Medicare data, we provide a framework for pursuing a mixed-methods, positive deviance approach for i…
250	Rand 2020	Identifying Strategies to Reduce Missed Opportunities for HPV Vaccination in Primary Care: A Qualitative Study of Positive Deviants	Rand CM, et al	Identifying Strategies to Reduce Missed Opportunities for HPV Vaccination in Primary Care: A Qualitative Study of Positive Deviants	Vaccination	Original Article	Original Article	To assess the contextual factors, practice strategies, and sustainability of interventions implemented during a national quality improvement (QI) project to raise human papillomavirus (HPV) vaccination rates.	2020	United States	United States	Primary care practices.	Qualitative research	Qualitative research	Equivalent to 1&2	In order to qualitatively assess factors that led to a successful QI intervention, we defined â€œpositive-deviant practicesâ€ as practices that had achieved â‰¥20 percentage point improvement in missed opportunities from the 3-month baseline period (prior to the intervention start) to the final 3 months of the intervention. This group was composed of 44 of 64 practices (68%) in the overall QI in…		High composite service score	Performance-based criteria	Having leadership support, multidisciplinary teams, practice champions, education in giving effective recommendations, prompts, and huddles were key factors that helped practices successfully reduce missed opportunities for HPV vaccination.	Having leadership support, multidisciplinary teams, practice champions, education in giving effective recommendations, prompts, and huddles were key factors that helped practices successfully reduce missed opportunities for HPV vaccination.		Contributing factors for better vaccination performance	Recall bias response bias	Strengths of this study include practice variety, multiple states, different systems, and varied practice types, which makes it generalizable to diverse practices.
239	Longhini 2021	Strategies to prevent missed nursing care: An international qualitative study based upon a positive deviance approach	Longhini J, et al	Strategies to prevent missed nursing care: An international qualitative study based upon a positive deviance approach	Leadership and management	Original Article	Original Article	To identify the strategies to prevent missed nursing care (MNC) that can be implemented by nurse managers/directors on a daily basis.	2021	Cyprus, Italy, Germany and Switzerland	Multinational	The study involved four different countries, namely Cyprus, German, Italy and Switzerland, which composed a network called Strengthening knowledge and competencies of Nurse Managers for a safe care environment (NM4SAFETY).	Qualitative research	Qualitative research	1&2	The study involved four different countries, namely Cyprus, German, Italy and Switzerland, which composed a network called Strengthening knowledge and competencies of Nurse Managers for a safe care environment (NM4SAFETY). A purposeful sample (Patton, 2015) of NMs working at the unit or higher levels (nurse directors, NDs), who expressed a strong interest in MNC, were recruited. The personal know…		Resarchers personal knowledge and suggestion by peers	Recommendation-based Criteria	Eight strategies (Ensuring nursing care capacity, Improving nursesâ€™ performance, Actively engaging nurses in the missed nursing care (MNC) issues, Redesigning nursing documentation, Contrasting predictable issues, Establishing an integrated system capable of detecting and managing risks, Building constructive communication and collaboration regarding patient safety (PS) and Rethinking the role …	Eight strategies and 22 interventions, mainly with preventive intent and designed at the hospital level, affecting both the processes and the structural dimensions, have been reported as effective in preventing missed nursing care (MNC).		Contributing factors for enhanced healthcare service	In using the positive deviance approach (Bradley et al., 2009), given that missed care is still not widely measured and publicly reported (Jones, 2016), NMs/NDs who expressed a strong interest in MNC issues were identified /Methdological limitation/operationalization of PDs. Sample size issues in FGDs. According to the intent of the study, findings of variations across countries have not been rep…	No mention
236	Bolen 2021	Improving Regional Blood Pressure Control: a Positive Deviance Tiered Intensity Approach	Bolen SD, et al	Improving Regional Blood Pressure Control: a Positive Deviance Tiered Intensity Approach	Health system performance	Original Article	Original Article	To determine whether a positive deviance approach would improve blood pressure (BP) control across diverse health systems.	2021	United States	United States	#REF!	Cross sectional study	Cross sectional study	1, 2 and 4	During 2009 to 2011, we observed multiple clinic sites (positive deviants) within the same health system (Kaiser Permanente of Ohio) which demonstrated a high degree of improvement and achievement of BP control from BHP electronic health record reports/Our primary outcome is the proportion of patients within a clinic whose most recent BP (within the past year) is controlled, i.e., less than 140/9…		Better clinical outcome	Performance-based criteria	They identified a hypertension best practice consisting of 5 key elements: (1) accurate BP measurement, including repeat measurement of an initially elevated BP (â‰¥ 140/90 mmHg); (2) timely follow-up using staff-led hypertension visits within 35 days of an elevated BP measurement; (3) EHR-based registry outreach to contact patients whose last BP was elevated and who had no follow-up appointment …	Identification of 5 best practices and worked with practice leaders to make minor adjustments to the best practice treatment algorithm and communication curriculum/curriculum developed/ participated in development of a modified curriculum, and supported QI coaches to answer questions from practices implementing the hypertension best practice. Disseminated the practice to other setting including m…		The proportion of patients with BP controlled (< 140/90 mmHg) increased overall from 67% in 2013 to 74% in 2017 after a PD an intervention	Selection of postimplementation outcome interpretation and reporting may introduce bias due to failure to identify those who need intervention from those who did not.	Adds a body of knowledge in significance of PD in controlling hypertension. a modified positive deviance approach can be used to improve BP control within a few years of implementation, much earlier than the Institute of Medicineâ€™s estimated 17-year gap translating randomized trial evidence into care. Improvements in BP control were seen across subgroups of the population with often difficult t…
232	Kosugi 2021	Positive deviance for promoting dual-method contraceptive use among women in Uganda: A cluster randomised controlled trial	Kosugi H, et al	Positive deviance for promoting dual-method contraceptive use among women in Uganda: a cluster randomised controlled trial	Contraceptive usage	Original Article	Original Article	To examine the effects of a positive deviance intervention on dual-method contraceptive use among married or in-union women	2021	Uganda	Uganda	20 health facilities in Mbarara District, Uganda	Randomised controlled trial	Randomised controlled trial	Equivalent with stage 4	The intervention was developed based on the results of the preliminary study of nine PDs conducted in Mbarara District, Uganda, in October 2019. The PDs were identified by screening 150 women using non-barrier modern contraceptives at five health facilities.		Contraceptive usage	Performance-based criteria	Interventions: A combination of clinic-based and telephone-based counselling and a 1-day participatory workshop, which were developed based on a preliminary qualitative study of women practising dual-method contraception.	The positive deviance intervention increased dual-method contraceptive use among women. More women in the intervention group used dual-method contraception at the last sexual intercourse at 2months (adjusted OR (AOR)=4.12; 95% CI 2.02 to 8.39) and 8months (AOR=2.16; 95% CI 1.06 to 4.41) than in the control group. At 4 and 6months, however, the proportion of dual-method contraceptive users was not…		The positive deviance intervention increased dual-method contraceptive use among women after a PD intervention	Response bias: The study measured outcomes based on self-reports from the participants, there may be over report and and may result in over estimation of interventional effect. Merely applying the intervention to other communities might not be effective, as communitiesâ€™ local solutions might differ.	Over-reporting of outcomes was minimised by assuring the participants of the confidentiality of their responses and conducting interviews by experienced female research assistantS.
229	Rakic 2021	Financial sustainability strategies of public primary health care centres in the Republic of Srpska, Bosnia and Herzegovina	Rakic S, et al	Financial sustainability strategies of public primary health care centres in the Republic of Srpska, Bosnia and Herzegovina	Leadership and management	Original Article	Original Article	To identify strategies that managers of public PHC centres in the RS use to achieve financial sustainability in the centres.	2021	Republic of Srpska, Bosnia and Herzegovina	Bosnia and Herzegovina	PHC centres	Qualitative research	Qualitative research	1&2	The PHC centres that reported positive financial results in the fiscal year 2018 were considered â€˜positive deviantsâ€™ because they demonstrated higher financial performance than the other centres. Using their annual financial reports available at the RS Ministry of Health and Social Welfare, we identified 21 PHC centres that achieved positive financial results in 2018.		Better fiscal year financial report	Performance-based criteria	Seven organisational goals, comprising 34 financial sustainability strategies, were recognised during the data analysis. Listing all of them seems inappropriate.	Seven organisational goals, comprising 34 financial sustainability strategies, were recognised during the data analysis and were used to build an organisationalâ€level model for a PHC centre		Indentification of strategies and built an organisational level model for PHC centre	The continuous nature of financial management limited the methodological approach. The collection of qualitative data at a specific time point did not capture changes in the context over time. As with other positive deviance research that has relied on selfâ€reporting of organisational practices, the study was limited by the reporting bias, caused by the unreadiness to share the secrets of succe…	No mention
227	Blok 2021	Comparing nurse leader and manager perceptions of and strategies for nurse engagement using a positive deviance approach: A qualitative analysis	Blok AC, et al	Comparing nurse leader and manager perceptions of and strategies for nurse engagement using a positive deviance approach: A qualitative analysis	Leadership and management	Original Article	Original Article	To understand nurse leader and manager perspectives on employee engagement and their own role to foster engagement. To examine differences between managers of units with high versus low engagement.	2021	United States	United States	Veteran affairs medical centres	Qualitative research	Qualitative research	1&2	Nurse managers were chosen based on unit- level staff engagement scores. An annual survey of all employees (Osatuke et al., 2012 ) measures staff engagement, defined as â€˜the employeesâ€™ sense of purpose that is evidenced in their display of dedication, persistence, and effort in their work and overall attachment to their organisation and its missionâ€™, (US Office of Personnel Management, 2015…		Better staff engagement score	Performance-based criteria	Boosting nurse morale, as well as protecting and supporting nurses as people and professional.	Identification of strategies for PD and barriers and facilitators to nurse leader and manager perspectives on employee engagement. A variety of strategies were identified, including protecting nurses as people and professionals.		Strategies for staff engagement	Generalizability issues, social desirability bias due to less involvement of low level and other staffs, interview results may result in iinterpretation/researcher bias.	Involving multiple staffs and patient and family dentification of perspectives.
218	Derocher 2021	Using positive deviance to improve timely access in primary care	DeRocher M, et al	Using positive deviance to improve timely access in primary care	Leadership and management	Original Article	Original Article	To identify practice strategies used by physicians who successfully maintained a low third next available appointment (TNA) (positive deviants, n=6).	2021	Canada	Canada	#REF!	Mixed-Methods	Mixed-Methods	1,2&3	Since 2015, TNA has been collected biweekly through manual audit of staff physiciansâ€™ appointment schedule with individual measures fed back to staff physicians in real time via email. Day of collection is rotated, and data are maintained in a Microsoft Access database. Between May 2016 and April 2017, the mean TNA for staff physicians was 10.5days (n=74, SD=10.3, range=0â€“74). The mean roster…		Better timely appointment score	Performance-based criteria	Interviews revealed seven themes and related practice strategies used to support timely access to booked appointments: (1) adjusting the appointment template based on demand; (2) reviewing the appointment schedule in advance; (3) max-packing of visits; (4) using phone, email or secure messaging; (5) customising care for complex patients; (6) managing planned absences; and (7) involving the interp…	They identified seven promising practice strategies used by positive deviants: adjusting the appointment template based on demand; reviewing the appointment schedule in advance; max packing of visits; using phone, email and secure messaging; customising care for complex patients; managing planned absences; and involving the interprofessional team. Promising practices used by a small group of phys…		Strategies for enhancing timley service	We relied on physicians to self-report practice strategies. Difficult to find significant association between identified best practices compared with comparators. Cannot infer causation. Our study was conducted in a large interprofessional primary care organisation engaged in improving timely access for a few years; the setting may limit generalisability of some findings (eg, promising practices)…	We had a high response rate to our physician survey and were able to leverage routine collection of TNA in our practice setting, a unique data holding. Our findings highlight the variation in individual physician practice, even within a single organisation, and the known challenge of improving timely access to booked physician appointments. Although we identified several promising strategies used…
206	Waltering 2022	Identification of factors for a successful implementation of medication reviews in community pharmacies: Using Positive Deviance in pharmaceutical care	Waltering I, et al	Identification of factors for a successful implementation of medication reviews in community pharmacies: Using Positive Deviance in pharmaceutical care	Patient safety in treatment	Original Article	Original Article	To identify success factors for implementation of medication reviews in German community pharmacies using the Positive Deviance approach.	2022	Germany	Germany	Community pharmacies located in the area of the Pharmacistsâ€™ Chamber Westphalia-Lippe (Part of Northrhine-Westphalia, Germany).	Qualitative research	Qualitative research	1&2	All eligible pharmacies were certified AMTS-pharmacies (N = 354) and additionally enrolled in a collaboration project with a health insurance company (3A-project). Within this project, pharmacies received 80 â‚¬ for every documented MR. AMTS-pharmacies enrolled in the 3A-project with the highest count of documented MR from December 2016 until March 2017 were selected for the PD-group as high-perf…		Better medical review score	Performance-based criteria	Two groups of success-factors important for implementation of MR; organisational (n=25) and individual factors (n=8). Relevant organisational success-factor were involvement of the entire team with active involvement of technicians, documentation of results in the pharmacy software and training in patient-identification and communication. Restructuring of workflows increased time-periods for MR. …	Data analysis revealed two groups of success-factors important for implementation of MR: organisational (n=25) and individual factors (n=8). Relevant organisational success-factor were involvement of the entire team with active involvement of technicians, documentation of results in the pharmacy software and training in patient-identification and communication. Restructuring of workflows increase…		Contributing factors for enhanced healthcare service	A limitation is that we did not weight these success factors making conclusions difficult. Only in one region	No mention
204	Alzunitan 2022	Positive deviance in infection prevention and control: A systematic literature review	Alzunitan MA, et al	Positive deviance in infection prevention and control: A systematic literature review	Infection prevention	Systematic Review	Systematic Review	To measure the impact of positive deviance in controlling health care associated infections	2020	Multi-national	Multinational	#REF!	Systematic review	Systematic review	N/A	N/A		N/A	N/A	Positive deviance-based intervention/implementation programs	Increased HH compliance and drop in MERSA Rate		Increased HH compliance and drop in MERSA Rate in infection prevention	All of the included studies were nonrandomized, before-and-after, quasi-experimental observational studies which are subject to multiple biases. This design is the most common study design in the infection prevention literature and is frequently used when it is not logistically feasible or ethical to conduct a randomized, controlled trial. Study quality regarding compliance rates, bias and confou…	The authors suggested that future studies carefully define the positive deviant initial and subsequent recruitment processes. Those studies should show the initial and improved social networking and how that impacted and enabled front-line personnel.
196	WÅ‚odarczyk 2022	Medics as a Positive Deviant in Influenza Vaccination: The Role of Vaccine Beliefs, Self-Efficacy and Contextual Variables	WÅ‚odarczyk D. and ZiÄ™talewicz U.	Medics as a Positive Deviant in Influenza Vaccination: The Role of Vaccine Beliefs, Self-Efficacy and Contextual Variables	Vaccination	Original Article	Original Article	To test the structural equation model (SEM) in medics and non-medics and compare the effects between the groups.	2022	Poland	Poland	#REF!	Cross sectional study	Cross sectional study	Not inline with this staging	Applying the positive deviance approach and considering medics as positive deviants in vaccination performance extended the perspective on what factors to focus on in the non-medical population.The inclusion criteria for medics were the following: being a professionally active family doctor or pediatrician (50% of the group); or a nurse, midwife, paramedic or physiotherapist; for non-medics, meet…		Medics as PDs	Performance-based criteria	N/A, medics taken as PDs	We used structural equation modelling (SEM) and were able to explain 78% of the variance in intention in medics and 56% in non-medics. We identified both direct and indirect effects between the studied variables. In both groups, the intention was related to vaccination self-efficacy, stronger habits and previous season vaccination, but access to vaccines was significant only in non-medics. The re…		Confirmation that medics could be considered a positive deviant in vaccination performers	Counfounders not adjusted Representation of participants was un equal Social desirability bias is likley Causal relashinship not established due to crossectional nature.	No mention
193	Cohen 2022	Translating a theory-based positive deviance approach into an applied tool: Mitigating barriers among health professionals (HPs) regarding infection prevention and control (IPC) guidelines	Cohen R, et al	Translating a theory-based positive deviance approach into an applied tool: Mitigating barriers among health professionals (HPs) regarding infection prevention and control (IPC) guidelines	Infection prevention	Original Article	Original Article	To propose an applied tool based on the integrated theoretical framework of the positive deviance (PD) approach for developing more effective interventions to mitigate the discrepancy.	2022	Israel	Israel	Three governmental hospitals in Israel	Qualitative research	Qualitative research	Beyond the stage 4	Reported from previouse studies and the aim here is to develop tools		N/A	Not clearly specified	Intervention 1 (9 months) took the form of a qualitative constructive study with the following specific goals: (1) to identify the barriers of HPs at three Israeli governmental hospitals in adhering with IPC guidelines; (2) to identify and classify PD practices for maintaining hygiene according to fields and sectors, and to validate these PD practices in the Infection Control Unit; and (3) to con…	The barriers faced by HPs were classified into four main categories: (1) individual-motivational, (2) social-cultural, (3) organizational, and (4) work environment and resource-centered. For each barrier, researchers constructed a set of questions based on the PD approach. For each question, they adapted and applied methodological tools (e.g., in-depth interviews, focus groups, social network map…		Identification of barriers among health professionals regarding infection prevention and control (IPC) guidelines	Were not able to address all the barriers mentioned in the literature.	No mention
192	Fernandez 2022	Recovering from COVID â€“ Improving operating room capacity	Fernandez N, et al	Recovering from COVID e Improving operating room capacity	Enhancing surgical service	Original Article	Original Article	The aim of our project was to create and implement a best practice standardized prepping protocol, to explore its impact on operating room capacity.	2022	United States	United States	Surgical units	Pre-postintervention	Pre-postintervention	Interventional study, not in line with this staging	Using electronic medical record (EMR) data, surgeons with the lowest surgical prepping times were identified (positive deviants). surgical prepping time was defined as the time between anaesthesia ready and surgical incision. This was initially explored and implemented at our high-volume outpatient surgery centre. Using routinely captured electronic medical record (EMR) data from the operating ro…		Lowest surgical prepping time	Performance-based criteria	Interventional: Common factors in their practice were identified, including specific tasks performed during the surgical prepping time, solutions used for prepping, sequencing of task execution, and the role allocation of other team members. A clinical standard work (CSW) protocol was defined by the team leader based on learnings from interviewing these surgeons with the best performance. Once a …	Variations in performance can be quantified using funnel plots showing individual practices allowing best practice to be identified, tested and scaled. Implementation of our surgical prepping time protocol showed a sustainable increase in efficiency without affecting quality, safety or workload. This additional increase is estimated to represent approximately $2-2.5M additional revenue per year.	Implementation of our surgical prepping time protocol showed a sustainable increase in efficiency without affecting quality, safety or workload. This additional increase is estimated to represent approximately $2-2.5M additional revenue per year.	Enhancing surgical service. This additional increase is estimated to represent approximately $2-2.5M additional revenue per year.	We acknowledge that our study model only applies in very specific settings, and it might be required to explore if this model would also be applicable in more complex operating room scenarios where patient surgical journey is more unpredictable. Similarly, if the surgical team constantly rotates, it becomes more difficult to engage them in a model like this. It would be of interest to evaluate ho…	Adaptive clinical management enabled our team to use real-world EMR data to identify best practices in our group, establish clinical standard work, and implement those changes supported by real-time monitoring of that data. This method for developing a standardized surgical prepping protocol in our high-volume outpatient surgery centre demonstrates a practical and feasible approach to increasing …
186	Lewis 2022	Best and worst performing health facilities: A positive deviance analysis of perceived drivers of primary care performance in Nepal	Lewis TP, et al	Best and worst performing health facilities: A positive deviance analysis of perceived drivers of primary care performance in Nepal	Health facility performance	Original Article	Original Article	To identify best and worst performing primary health care centres in Nepal and investigated perceived drivers of best performance.	2022	Nepal	Nepal	Eight primary health care centres	Qualitative research	Qualitative research	1&2	They selected eight primary health care centers in Province 1, Nepal, using an index of basic clinical and operational activities to identify four best and four worst performing primary health care centres.		High composite performance score	Performance-based criteria	They dentified the following factors that distinguished best from worst perÂ­formers: 1) Managing the facility effectively, 2) engaging local leadership, 3) building active community accountability, 4) assessing and responding to facility performance, 5) developing sources of funding, 6) compensating staff fairly, 7) managing clinical staff performance, and 8) promoting uninterrupted availability…	We identified the following factors that distinguished best from worst perÂ­ formers: 1) Managing the facility effectively, 2) engaging local leadership, 3) building active community accountability, 4) assessing and responding to facility performance, 5) developing sources of funding, 6) compensating staff fairly, 7) managing clinical staff performance, and 8) promoting uninterrupted availability…		Identification of perceived drivers of primary care performance	Limited settings No association tested Blinding not applied, blinding all interviewers to the best or worst status of health facilities, which could bias how inÂ­terviewers probed during interviews. Performance indicators for identifying best and worst performing facilities could be influenced by the number of patient visits. This analysis could not account for contextual factors such as local po…	Respondents were able to tell a sequential story of perceived determinants of performance rather than merely describing features of best or worst perÂ­forming facilities. These perceptions generate hypotheses that should motivate further investigation in qualitative studies and large quantiÂ­tative studies, including at higher levels of the health system.
172	Seely 2023	Multicentre positive deviance to reduce adverse events and length of stay after pulmonary resection	Seely AJ, et al	Multicentre positive deviance to reduce adverse events and length of stay after pulmonary resection	Enhancing surgical service	Original Article	Original Article	The objective of this study was to quantify the initial experience of both single-centre and multiinstitutional quality improvement seminars on the rates of prolonged air leak (PAL), atrial fibrillation (AFIB) and duration of ength of stay (LOS) following non-cardiac thoracic surgery across sites.	2023	Canada	Canada	AE rates and LOS were collected from four centres (2014â€“2020) using a common dictionary.	Pre-postintervention	Pre-postintervention	Equivalent to &4	Surgeons repeatedly participated in 60 to 90 min seminars consisting of the following process: identify outcome and procedure targeted, review relevant best evidence literature, view all data anonymised by surgeon or centre (if multicentre), choose and reveal identity of best performance PD outliers, who discuss their management principles while all receive self-evaluation reports, followed by co…		Peer recommendation	Recommendation-based Criteria	The identified â€˜best performersâ€™ are asked to share the techniques/practices they believe have led to their superior outcomes. During this discussion, surgeons are emailed their personalised report to know their own results. Using literature and data as catalysts, the group is tasked with collectively, collegially creating consensus recommendations that combine best evidence and experience in…	A total of 131 surgeons (average 12/seminar) participated in 11 PD seminars (8 local and 3 multicentre), yielding 85 consensus recommendation (average 8/seminar). Median LOS following lobectomy decreased from 4.0 to 3.0 days (p=0.04) following local PD seminars and from 4.0 to 3.5 days (p=0.11) following multicentre seminars. Trends for reductions in multiple AE rates were also observed.		Trends for reductions in multiple adverse event rates were also observed after positive deviance seminar in surgery	Causal conclusions not established. Analyses were conducted using an uncontrolled before/after design, which cannot control for confounding secular trends. A randomised controlled trial was not feasible as all centres participate in the intervention simultaneously, and centres cannot be assigned to function purely as a control group without quality intervention, as that is their reason to perform…	#REF!
169	Rotenstein 2023	Association of Clinician Practice Ownership With Ability of Primary Care Practices to Improve Quality Without Increasing Burnout	Rotenstein LS, et al	Association of Clinician Practice Ownership With Ability of Primary Care Practices to Improve Quality Without Increasing Burnout	Health facility performance	Original Article	Original Article	To characterize factors associated with primary care practices successfully improving quality scores without increasing clinician and staff burnout.	2023	United States	United States	Small- to medium-sized primary care practices	Cross sectional study	Cross sectional study	Equivalent to 1&2	The primary outcome of being a quality and well-being positive deviant practice was defined as a practice with a stable or improved percentage of clinicians and staff reporting burnout over the study period and with practice-level improvement in all 3 cardiovascular quality measures: aspirin prescribing, blood pressure control, and smoking cessation counselling.		Lowest burnout score	Performance-based criteria	In analyses adjusted for practice location, accountable care organization and demonstration project participation, and practice specialty composition, clinician- owned practices had greater odds of being a positive deviant practice (odds ratio, 2.02; 95% CI, 1.16-3.54) than practices owned by a hospital or health system.	In analyses adjusted for practice location, accountable care organization and demonstration project participation, and practice specialty composition, clinician-owned practices had greater odds of being a positive deviant practice (odds ratio, 2.02; 95% CI, 1.16-3.54) than practices owned by a hospital or health system.In this cross-sectional study, clinician-owned practices were more likely to a…		Association of Clinician Practice Ownership With Ability of Primary Care Practices to Improve Quality Without Increasing Burnout	Unable to adjust confounders due to limited secondary data usage.	Using data from the Evidence NOW initiative,26 we were able to examine a wide variety of practices with varying size, composition, and geography. We additionally, were able to consider detailed characteristics for these practices and assess both quality and well-being outcomes over time.
163	Lewis 2023	Health service quality in 2929 facilities in six low-income and middle-income countries: a positive deviance analysis	Lewis TP, et al	Health service quality in 2929 facilities in six low-income and middle-income countries: a positive deviance analysis	Health service quality	Original Article	Original Article	To identify the factors that differentiate best from worst primary care performance among health facilities across six low resource health systems.	2023	Democratic Republic of the Congo, Haiti, Malawi, Nepal, Senegal, and Tanzania.	Multinational	This positive deviance analysis used nationally representative samples of public and private health facilities from Service Provision Assessments of the Democratic Republic of the Congo, Haiti, Malawi, Nepal, Senegal, and Tanzania.	Cross sectional study	Cross sectional study	Equivalent to 1&2	We assessed facility performance through completion of the Good Medical Practice Index (GMPI) of essential clinical actions (eg, taking a thorough history, conducting an adequate physical examination) according to clinical guidelines and measured with direct observations of care. We identified hospitals and clinics in the top decile of performance (defined as best performers) and conducted a quan…		High composite performance score	Performance-based criteria	High-quality governance, management, and community engagement were associated with best performance compared with worst performance.	High-quality governance, management, and community engagement were associated with best performance compared with worst performance. Private facilities outperformed government-owned hospitals and clinics.		Contributing factors for enhanced healthcare service quality	SPAs offer only a limited set of indicators that do not measure the full range of potential factors associated with facility performance/Operationalization of PDs may be problematic. Unobserved factors, such as health system organisation or financing, might confound regression estimates. Causation not established.	No mention
147	Assefa 2014	How to improve patient retention in an antiretroviral treatment program in Ethiopia: a mixed-methods study.	Assefa Y, et al	How to improve patient retention in an antiretroviral treatment program in Ethiopia: a mixed-methods study	Health Promotion	Original Article	Original Article	To develop a framework for improving patient retention in care based on interventions implemented in health facilities that have achieved higher levels of retention in care.	2014	Ethiopia	Ethiopia	Nine Health Facilities	Mixed-Methods	Mixed-Methods	1&2	Nine health facilities (one tertiary hospital (HP), two general HPs, two urban health centers (HCs), and four rural HCs), with quite variable levels of cumulative retention in care in 2007/8, were selected purposively and conveniently based on their extreme levels of retention and logistics feasibility, respectively. â€˜Current retentionâ€™ in care was the primary outcome used to compare health f…		High composite performance score	Performance-based criteria	Four themes that contributed to better and improved retention in care in high performers: (1) retention in care promoting activities by health facilities, (2) retention in care promoting activities by community-based organizations, (3) coordination of these activities by case manager(s), and (4) patient information systems by data clerk(s).	Four comprehensive packages /themes for retention of HIV care (1) retention in care promoting activities by health facilities, (2) retention in care promoting activities by community-based organizations, (3) coordination of these activities by case manager (s), and (4) patient information systems by data clerk(s)) are identified among high performers and a framework for improving patient retentio…		Identification of contributing factors and developmet of a framework for improving patient retention in HIV-care	Limitations: it does not estimate the cost-effectiveness of the interventions implemented by health facilities (and community-based organizations) with better retention in care com-pared to health facilities with less retention. It cannot give an estimate of the relative contribution of the different interventions implemented by the health facilities with better and improving retention in care. T…	The developed farmwork can serve as a body of knowledge to establish programs. The practical relevance: It is addressing the real challenge of many ART programs which are striving hard to manage and sustain them towards universal access to care and treatment services.
143	Gabbay 2013	A positive deviance approach to understanding key features to improving diabetes care in the medical home.	Gabbay RA, et al	A Positive Deviance Approach to Understanding Key Features to Improving Diabetes Care in the Medical Home	Enhancing medical service	Original Article	Original Article	To explore whether higher-performing practices had a greater ability to buffer stress and cope with change, and had stronger structural and staffing systems to support adoption of the medical home model	2013	United States	United States	25 primary care practices	Cross sectional study	Cross sectional study	1&2	We ranked practices into improvement quintiles on the basis of the average absolute percentage point improvement from baseline to 18 months in registry-based measures of performance related to diabetes care: glycated haemoglobin concentration, blood pressure, and low-density lipoprotein cholesterol level.		High composite clinical quality score	Performance-based criteria	The most improved/higher-performing practices tended to have greater structural capabilities (eg, electronic health records) than the least improved/lower-performing practices at baseline. Interviews revealed striking differences between the groups in terms of leadership styles and shared vision; sense, use, and development of teams; processes for monitoring progress and obtaining feedback; and p…	The most improved/higher-performing practices tended to have greater structural capabilities (eg, electronic health records) than the least improved/lower-performing practices at baseline. Interviews revealed striking differences between the groups in terms of leadership styles and shared vision; sense, use, and development of teams; processes for monitoring progress and obtaining feedback; and p…		Contributing factors for enhanced healthcare service	Changes in performance improvement can be expected over time and may not truly differentiate high performing from low performing. The surveys, site visits, and interviews were conducted in the third year of the intervention, and respondents were asked to reflect on changes made over the preceding 2 years. As such, we did not have true baseline measures of adaptive reserve or individual burnout an…	It is likely that both social desirability and recall biases sources would act similarly among higher- and lower performing practices, limiting its impact on the comparisons provided, particularly when practices did not know they were classified as either a higher- or lower-performing practice. This could suggest the importance of blinding high and low performing classifications.
131	Kim 2008	Factors that enable nurse-patient communication in a family planning context: a positive deviance study.	Kim YM, et al	Factors that enable nurseâ€“patient communication in a family planning context: A positive deviance study	Health worker-patient communication	Original Article	Original Article	To identify factors in the clinic and in the community that enable nurses and patients to communicate effectively with one another	2008	Indonesia	Indonesia	Sixty-four randomly selected public clinics located in East Java, Indonesia.	Qualitative research	Qualitative research	2?	PD nurses were identified from RIAS data on facilitative communication. This is a cluster of behaviours believed to foster dialogue, rapport, and patient participation. It includes RIAS codes for asking lifestyle and psychosocial questions, giving information and counselling on lifestyle and psycho-social matters, building a partnership with patients (self-disclosure, checking for understanding, …		High facilitative communication score	Performance-based criteria	Positive deviant nurses identified four factors, listed in rough order of importance, that helped them communicate effectively: independent study to strengthen their knowledge and skills; communication aids; feedback from colleagues; and motivation stemming from a desire to help people, patientsâ€™ appreciation, husbandâ€™s support, and increased income. Positive deviant patients identified five …	Identification of factors: Many factors â€“ in the community as well as the clinic â€“ combine to enable PD individuals to communicate effectively with one another during family planning consultations. The initial randomisation of the clinics included in this study, which was carried out as part of an earlier study on provider training and reinforcement, was weak/risk of bias is likely. Language …		Contributing factors for enhanced healthcare service	The identification of PD patients was based on their behaviour during a single consultation, although human behaviour varies with mood and circumstance.	The identification of PD nurses was stronger because it was based on their performance with twelve different patients.
130	Chang 2018	Hospital Strategies for Reducing Emergency Department Crowding: A Mixed-Methods Study.	Chang AM, et al	Hospital strategies for reducing emergency department crowding: a mixed method study.	Leadership and management	Original Article	Original Article	To identify strategies among high, low, and high improving hospitals to reduce ED crowding.	2018	United States	United States	They purposively selected and recruited hospitals that were within the top and bottom 5% of Centers for Medicare and Medicaid Services case-mix-adjusted ED length of stay and boarding times for admitted patients for 2012. They also recruited hospitals that showed the highest performance improvement in metrics between 2012 and 2013.	Mixed-Methods	Mixed-Methods	1&2	They used quantitative data to define a sample of high and low performing hospitals on measures of ED crowding. They sampled from a national cohort of hospitals that participate in the Centers for Medicare and Medicaid Services (CMS) reporting program for ED timeliness metrics.21 CMS added ED timeliness measures to the hospital value-based purchasing program in 2012, assessing a financial penalty…		Timely service score	Performance-based criteria	Four broad domains characterized and differentiated participantsâ€™ experiences in the study hospitals: executive leadership involvement; hospital-wide coordinated strategies; data driven management; and performance accountability	They found that high performance on ED crowding metrics is associated with four specific organizational characteristics: executive leadership involvement, hospital-wide coordinated strategies, data driven management, and performance accountability.		Contributing factors for enhanced healthcare service	The study has several limitations. First, due to delays in published CMS metrics, we defined performance groups based on 2012â€“2013 data/Performance measuring criterions were not UpToDate. Although it is possible that our rankings do not reflect current performance, we found that performance rankings were unchanged into the most recently available 2014 data. Difficult to include large sample siz…	Use of comparator is an advantage
128	Kraschnewski 2013	The epidemiology of weight counseling for adults in the United States: a case of positive deviance.	Kraschnewski JL, et al	The Epidemiology of Weight Counseling for Adults in the United States: A Case of Positive Deviance	Health promotion	Original Article	Original Article	To measure the frequency of weight counseling, at the level of the primary care providers (PCPs).	2013	United States	United States	21, 220 U.S. adult outpatient primary care visits	Cross sectional study	Cross sectional study	Not in line with this staging	Eighty-five (8.9%) PCPs provided 52% of all weight counseling and were categorized as â€œpositive deviantâ€ (PD) physicians.		Cllinical service score	Performance-based criteria	Weight counseling during any patient visits	Most (58%) PCPs performed no weight counseling during any patient visits. Eighty-five (8.9%) PCPs provided 52% of all weight counseling and were categorized as â€œpositive deviantâ€ (PD) physicians. Patients seeing PD physicians were older, less likely to be female and more likely to have hypertension, diabetes and obesity. Adjusting for patient characteristics strengthened the association betwe…		Contributing factors for enhanced healthcare service	N/A to the methods and objectives of the study	The strengths of the study include the national representativeness of the NAMCS, the large number of visits observed per physician (mean = 22.1), and the availability of visit and patient characteristics to adjust for covariates.
126	Marra 2011	Positive deviance: a program forÂ sustained improvement in hand hygiene compliance.	Marra AR, et al	Positive deviance: A program for sustained improvement in hand hygiene compliance	Hand hygiene	Original Article	Original Article	The purpose of the present study was to evaluate the sustainability of a PD strategy for improving hand hygiene compliance in two similar adult step-down units (SDUs) using electronic handwashing counters.	2011	Brazil	Brazil	Two 20-bed step-down units (SDUs) at a private tertiary care hospital.	Pre-postintervention	Pre-postintervention	Not in line with this approach	The initial positive deviants were identified by the two SDU nurse managers (L.R.G. and C.M.A.), but after the implementation of PD, the initial positive deviants identified other SDU colleagues who demonstrated good compliance with hand hygiene. Other HCWs, including physicians, physical therapists, speech pathologists, and nutritionists, then became interested in PD.		Peer recommendation	Recommendation-based Criteria	These positive deviants organized twice-monthly meetings with all SDU HCWs. These meetings included HCWs from all shifts and gave the positive deviants opportunities to express their feelings about hand hygiene, discuss needed improvements, and cite good examples of compliance. Along with changing the position of alcohol gel dispensers in the patient rooms and recommending a change in the pressur…	There was more than a 2-fold difference in the number of alcohol gel aliquots dispensed per month from April 2008 (before PD) to November 2009 (last month in PD) in the East SDU. There was also a 2-fold difference in the number of alcohol gel aliquots dispensed per month from September 2008 (before PD) to December 2009 (last month in PD) in the West SDU. The difference in the rate of health careâ…		PD was responsible for a sustained improvement in hand hygiene in the inpatient setting and was associated with a decrease in the incidence of device-associated HAIs.	No blinding was done We did not visually assess hand hygiene compliance before and after patient contact, nor did we evaluate the handwashing technique. This intervention was performed at a single medical centre, these results might not be generalizable to other hospitals.	Based on the findings, PD can be considered an intervention to sustain improved hand hygiene compliance and can be associated with a decreased incidence of device-associated HAIs.
124	Taliani 2013	Implementing Effective Care Management in the Patient-Centered Medical Home.	Taliani CA, et al	Implementing Effective Care Management in the Patient-Centred Medical Home	Enhancing medical service	Original Article	Original Article	To explore how a disparate group of patient-centred medical homes (PCMHs) embedded care management in their team care environment to identify best practices.	2013	United States	United States	25 patient-centred medical homes (PCMHs).	Mixed-Methods	Mixed-Methods	Equivalent to 1&2	The highest and lowest performing practices were identified using practice-reported diabetes data, the initial clinical focus of the statewide initiative. The 25 practices participating in the collaborative were ranked according to their improvement from baseline to 18 months across 3 diabetes performance measures most closely associated with minimizing morbidity and mortality: the percentage of …		High composite clinical outcome score	Performance-based criteria	Practices with the greatest diabetes improvement described (1) more patient-centered care manager duties, (2) better use of the electronic medical record (EMR) for messaging and patient tracking, and (3) stronger integration of the care manager into the care team compared with practices with the least diabetes improvement.	Practices with the greatest diabetes improvement described (1) more patient-centered care manager duties, (2) better use of the electronic medical record (EMR) for messaging and patient tracking, and (3) stronger integration of the care manager into the care team compared with practices with the least diabetes improvement.		Contributing factors for better healthcare outcome	Our findings should be used to generate hypotheses and new lines of research in assessing the features that support effective development of the PCMH model rather than seeking causality.	Our findings should be used to generate hypotheses and new lines of research in assessing the features that support effective development of the PCMH model. The focus of the interviews was on understanding overall PCMH implementation, not just the implementation of care management and the associated tools such as the EMR. However, practices of different sizes and locations were well represented i…
118	deMacedo 2012	Positive deviance: Using a nurse call system to evaluate hand hygiene practices.	de Macedo RD, et al	Positive deviance: Using a nurse call system to evaluate hand hygiene practices.	Hand hygiene	Original Article	Original Article	To evaluate a nurse call system used as a tool in a positive deviance (PD) approach. to improving hand hygiene compliance.	2012	Brazil	Brazil	#REF!	Pre-postintervention	Pre-postintervention	Not in line with this approach	The number of nurse visits to patient rooms was measured using the nurse call system, which was installed in the units. As a nurse enters a patient room, she pushes a button that registers her presence. As she exits the room, she pushes another button to deactivate the system. The system reports provide follow-up information on each instance of nursing care provided to patients.		Timley patient visit/service	Performance-based criteria	The number of nurse visits to patient rooms was measured using the nurse call system, which was installed in the east SDU in June 2009 and in the west SDU in March 2010. As a nurse enters a patient room, she pushes a button that registers her presence. As she exits the room, she pushes another button to deactivate the system. The system reports provide follow-up information on each instance of nu…	The use of alcohol hand rubs was increased in both units after implementation of the PD approach, with higher rates sustained for more than 2 years. The rate of device-related infections showed a decreasing trend, especially for catheter-associated urinary infections. In both units, the ratio of alcohol hand rub uses to nurse visits was >2.5, indicating increased use of alcohol rubs. The PD appro…		Increased hand hygiene compliance, and reduced rate of device-related infections, with results sustained over 2 years.	No comparator/control group	No mention
117	Lindberg 2013	Embracing collaboration: A novel strategy for reducing bloodstream infections in outpatient hemodialysis centers.	Lindberg C, et al	Embracing collaboration: A novel strategy for reducing bloodstream infections in outpatient hemodialysis centers.	Infection prevention	Original Article	Original Article	Changes in the incidence of access-related bloodstream infections (AR-BSIs) and infection prevention process measures between the pre- and postintervention time periods, as well as alterations in the centerâ€™s social networks, were examined to assess impact.	2013	United States	United States	The AtlantiCare Regional Medical Center Bruce A. Eidelson, MD, Dialysis Unit	Pre-postintervention	Pre-postintervention	Not in line with this staging	The initial orientation to PD for professionals from the dialysis centre took place in early 2010. Six staff members were trained to serve as internal PD resources and to facilitate discovery and action dialogues (DADs) with members of the dialysis staff.		Adoption stage	Adoption stage	The intervention, which took place between 2009 and 2011, involved membership in the Centers for Disease Control and Prevention Hemodialysis Bloodstream Infection Prevention Collaborative, implementation of a panel of infection prevention interventions, and use of positive deviance (PD) to engage staff.	The incidence of all access-related bloodstream infections (AR-BSIs) dropped from 2.04 per 100 patient-months preintervention to 0.75 (P Â¼ .03) after employing the Collaborative interventions and to 0.24 (P < .01) after augmenting the Collaborative interventions with PD. Adherence rates increased significantly in 4 of 5 infection prevention process measure categories. The dialysis centerâ€™s soc…		The incidence of all access-related bloodstream infections (AR-BSIs) dropped from 2.04 per 100 patient-months preintervention to 0.75 (P Â¼ .03) after employing the Collaborative interventions and to 0.24 (P < .01) after augmenting the Collaborative interventions with PD. Adherence rates increased significantly in 4 of 5 infection prevention process measure categories. The dialysis centerâ€™s soc…	Results are based on the experience of one dialysis centre and may not be generalizable to other centres. The social network analysis was based on a retrospective survey, which might have been subject to recall bias. We were unable to stratify AR-BSIs by access type before 2009. The results of the time series analyses were limited by the fact that AR-BSIs are a relatively rare outcome and that th…	No mention
116	Klaiman 2014	Learning From Successful School-Based Vaccination Clinics During 2009 pH1N1.	Klaiman T, et al	Learning From Successful School-Based Vaccination Clinics During 2009 pH1N1	Vaccination	Original Article	Original Article	The goal of this project was to identify and learn from high-performing school-based vaccination clinics in order to share successes and improve performance in future school-based vaccination campaigns.	2014	United States	United States	We created process maps to identify the activities of LHDs conducting school-based vaccinations and used them as the basis for in-depth interviews of LHD staff	Qualitative research	Qualitative research	1 and 2	Initially, we reviewed the National Association of County and City Health Officials (NACCHO) Model Practices Database for model health departments in the areas of emergency preparedness and/or vaccination. The Model Practices Database is an online searchable collection of innovative best practices across public health areas. Health departments self-select to share their experiences with NACCHO, a…		Peer recommendation and model practice report	Recommendation-based Criteria	Key mechanisms for school-based vaccination success included having a relationship with local school authorities, communicating effectively with parents, and ensuring clinic logistics allowed for an easy flow of students through the vaccination process.	Key mechanisms for school-based vaccination success included having a relationship with local school authorities, communicating effectively with parents, and ensuring clinic logistics allowed for an easy flow of students through the vaccination process are identified.		Contributing factors for better vaccination performance	They only interviewed LHD staff about school-based vaccination clinics.	#REF!
109	Jadhav 2015	Should They Stay or Should They Go? Leader Duration and Financial Performance in Local Health Departments.	Jadhav ED, et al	Should They Stay or Should They Go? Leader Duration and Financial Performance in Local Health Departments	Leadership and management	Original Article	Original Article	To examine association between financial performance of LHDs with short-,average-, and long-tenured LHD leaders.	2015	United States	United States	Local Health Departments	Cohort study	Cohort study	Not in line with this staging	Data from the cross-sectional National Profile of LHD surveys conducted in 2008 and 2010 by the NACCHO were utilized. The 2008 survey had a response rate of 83% with 2332 LHDs responding, and 82% in 2010 with 2107 LHDs responding. For the analysis, only those LHDs that reported total expenditures for both 2008 and 2010 and an accession date for the leader were considered. Approaches to data clean…		Better financial performance	Performance-based criteria	Leader tenure, age, gender, and education status were significantly associated with a positive percentage expenditure change using a chi-square test of independence. From the logistic regression analysis tenure, educational status, employment status, area population, governance, classification, and jurisdiction were statistically significant.	Approximately 44% of LHDs experienced a positive percentage expenditure change. Leader tenure, age, gender, and education status were significantly associated with a positive percentage expenditure change using a chi-square test of independence. From the logistic regression analysis tenure, educational status, employment status, area population, governance, classification, and jurisdiction were s…		Assosciation of leader tenure with better financial Performance	Limitations of an ecological study design. Operaionalzation of financial performance may have confounders sometimes LHDs may receive funding for specific public health programs that could affect the positive percentage change in total expenditure. Another noteworthy limitation is the 2-year time period used in the study; it may be insufficient for observing the complete effects of leader tenure o…	#REF!
108	Uscher-Pines 2020	What Drives Greater Assimilation of Telestroke in Emergency Departments?	Uscher-Pines L, et al	What Drives Greater Assimilation of Telestroke in Emergency Departments?	Enhancing medical service	Original Article	Original Article	We applied a positive deviance approach where we compared the experience of EDs with robust assimilation to those without.	2020	United States	United States	10 different telestroke networks across the U.S.	Qualitative research	Qualitative research	1&2	We recruited EDs in two ways: 1) by directly contacting ED representatives and 2) by asking hub representatives to recommend 35 EDs in their networks that varied with respect to assimilation. Hub representatives provided ED names and contact information but did not provide assimilation details to the study team to ensure blinding. In selecting EDs for recruitment, we used maximum variation sampli…		Better service performance	Performance-based criteria	EDs with robust assimilation identified four sets of strategies to improve assimilation: strengthening relationships between stroke experts and ED providers, improving and standardizing processes, addressing resistant providers, and expanding the goals and role of the program.	Greater assimilation of telestroke is observed in EDs with standardized workflow, leadership support, ongoing evaluation and quality improvement efforts, and mechanisms to address resistant providers.		Contributing factors for enhanced healthcare service	We focused on the experiences of spoke EDs because the spoke is responsible for activated telestroke and as a result, controls tele- stroke utilization; however, it is likely that characteristics and practices of the hubs with the remote neurologists also influence assimilation. Hub representatives helped identify EDs that varied with respect to assimilation. Confounding not adjusted	No mention
102	Marra 2013	A multicenter study using positive deviance for improving hand hygiene compliance.	Marra AR, et al	A multicenter study using positive deviance for improving hand hygiene compliance	Hand hygiene	Original Article	Original Article	The purpose of this study was to evaluate a PD strategy for improving HH in the setting of multiple hospitals.	2013	Brazil and Thailand	Multinational	8 intensive care units and 1 ward at 7 tertiary care, private, and public hospitals	Pre-postintervention	Pre-postintervention	Not in line with this staging	The process of PD for HH involved changing experiences, demonstrating how to improve HH practices, and discussing the best way to perform HH in the unit. PDs were defined as those HCWs who wanted to change, to think, to develop new ideas for improving HH, and who stimulated other HCWs (including physicians) to use the alcohol gel product. They organized meetings with all HCWs twice monthly. These…		Exemplary performance	Performance-based criteria	Prior to the start of the study, 20 nurses were trained by an infection control professional in HH observation. Training first addressed the concept of the â€œ5 Moments for Hand Hygieneâ€; and, after that, to check the understanding of these concepts by the observers, we used videos from the World Health Organization (WHO). Phase 1 was a 3-month baseline period (from August to October 2011) in w…	A statistically significant difference was found in overall HH compliance with 46.5% in the preintervention phase and 62.0% in the PD phase (P < .001). There was a statistically significant reduction in the incidence of density of device-associated infections per 1,000 patient-days and also in the median of length of stay between the preintervention phase and the PD phase (13.2 vs 7.5 per 1,000 p…		Improved HH in multiple inpatient settings and was associated with a decrease in the median length of stay and the incidence of device-associated HAIs after a PD intervention	One of these limitations in this study is that we were not able to determine which strategy was the most important for improving HH compliance. Direct observation could change HCW behavior if they knew that they were being observed; this is one of the reasons for using iPods with the iScrub application9 to allow for surreptitious recording of compliance. It is not possible to say that PDs were su…	Our study reports success with PD not just in 1 institution but rather in a 7-hospital study. Measuring HH compliance is a challenge, and this study buttresses the plausibility of its observations of improvements in directly observed compliance in a number of ways. In particular, it reports that improvements in directly observed compliance were paralleled by improvements in volume of alcohol gel …
97	Klaiman 2013	Local Health Department Public Vaccination Clinic Success During 2009 pH1N1.	Klaiman T, et al	Local Health Department Public Vaccination Clinic Success During 2009 pH1N1	Vaccination	Original Article	Original Article	To learn from H1N1 campaign in order to improve responses to similar events in the future. We used a positive deviance approach to identify positive outlier LHDs during the 2009 H1N1 vaccination campaigns.	2013	United States	United States	This study focused on positive outliers in LHD vaccination efforts during the 2009 H1N1 campaign that implemented public vaccination clinics.	Qualitative research	Qualitative research	Equivalent to 1&2	Working with local emergency preparedness and response public health partners, they developed an initial list of high-performing LHDs in the 2009 pH1N1 vaccination campaign (n=35). Then, they used a snowball sampling method by which they asked LHD staff to recommend peers who they believed performed well in the distribution of H1N1 vaccine from the perspective of the process map.		Peer recommendation	Recommendation-based Criteria	It is founded on a quality improvement/interventional program and a realist evaluation perspective to conduct in-depth analyses of top performers to discern mechanisms for successful vaccine distribution practices in specific contexts.	We found that successful LHDs defined priority groups, communicated with the public, maintained adequate staffing, established community partnerships, and maintained flexibility.		Contributing factors for better vaccination performance	Recall biase is likely due to the retrospective nature of identifying positive deviant strategies In addition, although pH1N1 will not be repeated in exactly the same way and LHDs differ, we cannot test our hypotheses in a statistically representative sample (step 3 of the positive deviance methodology). Rather, the realist evaluation perspective has helped to identify what works in particular co…	Our project focus was on identifying and learning from positive deviants rather than comparing their experience to the LHDs that did poorly. This approach is innovative because it focuses on learning from those who did well rather that learning what not to do.
95	Ausserhofer 2016	Improving the safety and quality of nursing care through standardized operating procedures in Bosnia and Herzegovina.	Ausserhofer D, et al	Improving the safety and quality of nursing care through standardized operating procedures in Bosnia and Herzegovina	Health service quality	Original Article	Original Article	To explore whether a consistent approach/model was used for the development, adaptation, implementation, monitoring and evaluation of nursing nursing-related standard operating procedures (SOPs).	2016	Bosnia and Herzegovina	Bosnia and Herzegovina	Four facilities (two primary healthcare centres and two hospitals)	Qualitative research	Qualitative research	1&2	A criterion sampling approach (Yin 2009), considering (1) healthcare facilities that had already undergone or were in advanced phases of certification/ accreditation, (2) that were either hospitals or primary healthcare centres (3) and that, as a group, would represent the certification/accreditation programmes		Composite performance profile	Performance-based criteria	The four studied positive deviant facilities have built up sufficient human capital, structures and processes to allow continuous assurance and improvement of care safety and quality with sport from other entities. Organizational cultures have positively impacted nursing care, leading to best practices such as the use of nurses in advanced roles as quality coordinators.	Identification of key factors for success and developing a model describing the development, adaptation, implementation and evaluation of nursing-related SOPs in the selected positive deviant healthcare facilities.		Contributing factors for enhanced healthcare quality	Small sample size due to qualitative nature of the study, They did not assess the extent to which individual SOPsâ€™ step-by-step descriptions reflect external evidence (e.g. evidence-based guidelines, research evidence, etc.), as we assumed that the SOPs were based mainly on internal evidence (i.e. accounts of â€˜how we do things around hereâ€™ and local literature)	Results can inform the development of culturally sensitive strategies aimed at key players, e.g. healthcare policymakers and nurses, across the global healthcare community. Solutions are asset-based and more likely to be transferable or accepted by others.
94	Baxter 2016	What methods are used to apply positive deviance within healthcare organisations? A systematic review.	Baxter R, et al	What methods are used to apply positive deviance within healthcare organisations? A systematic review	Usage of PD in healthcare organizations	Systematic Review	Systematic Review	To synthesise applications of the positive deviance approach within healthcare organisations to better characterise the challenges faced, and to provide guidance for those implementing the approach.	2016	Multi-national	Multinational	N/A	Systematic review	Systematic review	N/A	Positively deviant organisations, teams and/or individuals were not explicitly identified in 2 of the 22 distinct projects. Instead, success was explored without prior assessment or knowledge of performance (stage 2). It was unclear whether positive deviants were identified within some of the Veterans Affairs literature, and Lindberg and Schneider identified positively deviant behaviours rather t…		N/A	N/A	Many articles provided limited or no detail about what criteria constituted positive deviance.	The positive deviance approach was most frequently applied within North America, in secondary care, and to address healthcare-associated infections. Research predominantly identified positive deviants and generated hypotheses about how they succeeded. The approach and processes followed were poorly defined. Research quality was low, articles lacked detail and comparison groups were rarely include…		Usage of positive deviance in various healthcare settings	The quality of methods and reporting needs to improve, theories and frameworks should be applied, and comparison groups must be used to ensure factors are comprehensively assessed and that hypotheses can be attributed solely to positive deviants, Effectiveness reviews are rarely conducted within quality improvement research, but they are necessary to help organisations decide which approach to us…	Research targeting the latter stages of the process is required to assess and compare the effectiveness of positive deviance with alternative improvement approach. Future applications of positive deviance should provide sufficient detail so that methods can be replicated and refined
90	Newby 2016	Identifying strategies to increase influenza vaccination in GP practices: a positive deviance approach.	Newby KV, et al	Identifying strategies to increase influenza vaccination in GP practices: a positive deviance approach	Vaccination	Original Article	Original Article	To use positive deviance to isolate factors associated with high performance by comparing GP practices achieving high and low flu vaccination uptake.	2016	UK	UK	The flu vaccination uptake rates (for over 65s, under 65s with chronic illness and pregnant women) for all practices in Coventry and Warwickshire, England.	Qualitative research	Qualitative research	1&2	Researchers contacted practices in the high and low uptake groups, working through the rank-ordered lists in descending and ascending order, respectively, and invited a senior member of staff (PM or GP) to participate. Individuals from the first 10 practices on the list in the high uptake group participated. Within the low uptake group, four practices declined to participate. Where this occurred,…		High performance score	Performance-based criteria	Five clear and distinct factors emerged. High uptake practices were more likely than low uptake practices to have a single lead member of staff who demonstrated tenacity, to have aspirational uptake targets, to have developed and used additional prompts within their IT systems to identify eligible patients, to have GPs who were opportunistically vaccinating and to use a combination of methods inc…	High uptake practices were more likely than low uptake practices to have a lead member of staff who demonstrated tenacity, have aspirational uptake targets, have developed and used additional prompts within their IT systems to identify eligible patients, have GPs who were opportunistically vaccinating and use phone calls as a first-line strategy to invite patients for vaccination.		Contributing factors for better vaccination performance	Weakness of the study was ceasing data collection on pragmatic grounds rather than on the achievement of saturation.	The method used to identify high and low uptake practices was also strong, ensuring that practices had relatively high flu vaccination uptake for all at-risk groups, rather than just a high overall uptake figure. Practices were also drawn from a reasonably large geographical area, with diverse neighbourhoods including a mix of rural and urban locations, and both high and low levels of deprivation.
88	Fisher 2017	Successful Use of Noninvasive Ventilation in Chronic Obstructive Pulmonary Disease. How Do High-Performing Hospitals Do It?	Fisher KA, et al	Successful Use of Non-invasive Ventilation in Chronic Obstructive Pulmonary Disease: How Do High-Performing Hospitals Do It?	Enhancing medical service	Original Article	Original Article	To identify approaches used by hospitals that have been successful in implementing on invasive ventilation (NIV) to treat patients with severe exacerbations of COPD.	2017	United States	United States	Adopting a positive deviance approach, in-depth interviews were conducted with key stakeholders from a sample of high-performing hospitals selected from a large and representative network of 386 U.S. hospitals.	Qualitative research	Qualitative research	1&2	High performers were defined as hospitals in which a high proportion of patients with COPD requiring mechanical ventilation were treated with NIV, and that also achieved low risk-adjusted mortality for all patients with COPD. We defined â€œhigh performersâ€ as hospitals with a high risk standardized proportion of NIV use among ventilated patients, and a low in-hospital mortality rate among all p…		High composite performance score	Performance-based criteria	The qualitative analyses revealed three interrelated domains that characterized effective NIV use: processes, structural elements, and contextual factors. Process: Timely identification of appropriate patients and early initiation of NIV. Frequent reassessment of patient status and maintenance. Maintaining patient comfort. Structural Elements: Equipment, Staffing Contextual Factors: Buy-in, Respi…	Using a positive deviance approach, we have characterized key aspects of the complex process of NIV implementation at high-performing hospitals and have described several important, yet previously unidentified features, including interdisciplinary teamwork, respiratory therapist autonomy, and provider buy-in.		Contributing factors for enhanced healthcare service	The sample size is small, and therefore we may not have identified all strategies used by high-performing hospitals. Our definition of high-performing hospitals includes those with a low risk- standardized mortality among patients with COPD. This measure accounts for several patient characteristics but does not include physiologic variables that reflect disease severity. It is therefore possible …	We used an open-ended interview approach that allowed us to identify novel characteristics of effective NIV use. Rather than being limited to academic centres, the high- performing hospitals included in our sample were drawn from a geographically and structurally diverse network, enhancing the generalizability of our findings. We interviewed multiple types of providers, ensuring representation of…
86	Banerjee 2018	Overcoming Obesity: A Mixed Methods Study of the Impact of Primary Care Physician Counseling on Low-Income African American Women Who Successfully Lost Weight.	Banerjee ES, et al	Overcoming Obesity: A Mixed Methods Study of the Impact of Primary Care Physician Counseling on Low-Income African American Women Who Successfully Lost Weight	Health Promotion	Original Article	Original Article	To evaluate factors that may contribute to successful weight loss in low-income, African American women.	2018	United States	United States	Urban university-based family medicine practice	Mixed-Methods	Mixed-Methods	1&2	We used the Electronic medical record (EMR)from an urban university-based family medicine practice to identify positive deviant cases, defined as an EMR-confirmed weight loss of at least 10% of patientsâ€™ maximum weight between 2007 and 2012 (from the initiation of the EMR to the study onset) and maintenance of this loss for at least 6 months.		High clinical outcome score	Performance-based criteria	Qualitative analyses of interviews revealed 5 major themes: framing obesity in the context of other health problems provided motivation; having a full discussion around weight management was important; an ongoing relationship with the physician was valuable; celebrating small successes was beneficial; and advice was helpful but self-motivation was necessary.	We found that EMR documentation of counseling or documentation of a weight-related illness was predictive of positive deviant group membership. Qualitative analyses of interviews revealed 5 major themes: framing obesity in the context of other health problems provided motivation; having a full discussion around weight management was important; an ongoing relationship with the physician was valuab…		Contributing factors for better healthcare outcome	We had a small number of survey participants, which resulted in low statistical power Generalizability could be limited Secondary data may affect validity of results	A strength of this study is the use of the positive deviance methodology. The population was intentionally limited to identify behaviors, knowledge, or other modifiable factors and avoid characteristics that are less amenable to change, such as race and income/It focuses on amenable factors for change.
82	Pimperl 2018	A Two-Step Method to Identify Positive Deviant Physician Organizations of Accountable Care Organizations with Robust Performance Management Systems.	Pimperl AF, et al	A Two-Step Method to Identify Positive Deviant Physician Organizations of Accountable Care Organizations with Robust Performance Management Systems	Health facility performance	Original Article	Original Article	To identify positive deviant (PD) physician organizations of Accountable Care Organizations (ACOs) with robust performance management systems (PMSYS)	2018	United States	United States	The third National Study of Physician Organizations (NSPO3), a survey of a nationally representative sample of physician practices, was used for this study.	Cross sectional study	Cross sectional study	1	Linear regression estimated the association of internal and contextual factors on PMSYS. Two cut points (75th/90th percentiles) identified PDs with the largest residuals and highest PMSYS scores.		High leadershp and managemnet performance score	Performance-based criteria	N/A	A total of 65 and 41 PDs were identified using 75th and 90th percentiles cut points, respectively. The 90th percentile more strongly differentiated PDs from non-PDs. Having a high proportion of vulnerable patients appears to constrain PMSYS development.		Identification of positive deviants	Potential limited sample Representativeness and social desirability bias causality cannot be established.	Longitudinal information on temporal changes in PMSYS could enable more clear selection of deviant cases that demonstrated improvements in PMSYS or showed a consistently high PMSYS implementation
80	Jasuja 2019	Understanding the Context of High- and Low-Testosterone Prescribing Facilities in the Veterans Health Administration (VHA): a Qualitative Study.	Jasuja GK, et al	Understanding the Context of High- and Low-Testosterone Prescribing Facilities in the Veterans Health Administration (VHA): a Qualitative Study	Health facility performance	Original Article	Original Article	To examine system and clinician factors that contribute to patterns of potentially inappropriate testosterone prescribing in VHA	2019	United States	United States	Six VHA medical centres	Qualitative research	Qualitative research	Equivalent to1&2	Study Sites. they used data from the VHA Corporate Data Warehouse (CDW) to profile all VHA sites on testosterone prescribing in fiscal year (FY)14. They ranked all 130 VHA sites on their rates of testosterone prescribing in FY14 from highest to lowest and identified three high and three low testosterones prescribing sites from among the 10 highest and 10 lowest sites.		Drug prescribing performance	Performance-based criteria	They identified four system-level and two clinician-level domains related variation in testosterone prescribing. These four system-level domains were (1) organizational structures and processes specific to testosterone prescribing, (2) availability of local guidance on testosterone prescribing, (3) well-defined dissemination process for local testosterone polices, and (4) engagement in best pract…	They identified four system-level domains related to variation in testosterone prescribing: organizational structures and processes specific to testosterone prescribing, availability of local guidance on testosterone prescribing, well-defined dissemination process for local testosterone polices, and engagement in best practices related to testosterone prescribing. Two clinician-level domains were…		Contributing factors for enhanced healthcare service	Telepone interview may result in in poor rapport with interviewer and compromise it. Data collectors and analysers were not blinded to the status (high- or low prescribing) of our sites while conducting interviews or during analyses of data. limited respondents in some settings. Generalizability issues does not include the patient perspective on testosterone prescribing.	Findings suggest that local organizational factors play an important role in influencing prescribing. Sites have the potential to transform their utilization patterns by providing access to specialty care expertise, an electronic health record-based system to facilitate guideline-concordant prescribing, well-defined dissemination processes for information, guidance from multiple sources, and clar…
79	Liberati 2019	How to be a very safe maternity unit: An ethnographic study.	Liberati EG, et al	How to be a very safe maternity unit: An ethnographic study	Maternal and child health care	Original Article	Original Article	We report a positive deviance case study of a high-performing UK maternity unit to examine how it achieved and sustained excellent safety outcome	2019	UK	UK	Maternity unit, Southmead Hospital (Bristol, UK)	Qualitative research	Qualitative research	1&2	They report a positive deviance case study of a high-performing UK maternity unit to examine how it achieved and sustained excellent safety outcomes. No selection method is reported. However, it syas that "Attending the PROMPT programme annually is compulsory for all staff working in the unit, including midwives (maternity unit, community, birth centre, and locum midwives), consultant obstetricia…		Not clearly specified	Not clearly specified	They identified six mechanisms that appeared to be important for safety: collective competence; insistence on technical proficiency; monitoring, coordination, and distributed cognition; clearly articulated and constantly reinforced standards of practice, behaviour, and ethics; monitoring multiple sources of intelligence about the unit's state of safety; and a highly intentional approach to safety…	The identified six mechanisms that appeared to be important for safety: collective competence; insistence on technical proficiency; monitoring, coordination, and distributed cognition; clearly articulated and constantly reinforced standards of practice, behaviour, and ethics; monitoring multiple sources of intelligence about the unit's state of safety; and a highly intentional approach to safety …		Contributing factors for enhanced healthcare service	Single site and unit The analysis is focused on the â€œinner contextâ€ of a specific clinical microsystem; the â€œouter contextsâ€ of the wider hospital, policy, and political environment were beyond the scope of our study.	No mention
76	FrancimarTinocodeOliveira 2017	Positive deviance as a strategy to prevent and control bloodstream infections in intensive care.	Oliveira FT, et al	Positive deviance as a strategy to prevent and control bloodstream infections in intensive care.	Infection prevention	Original Article	Original Article	To describe the application of positive deviance as a strategy to prevent and control bloodstream infections.	2017	Brazil	Brazil	An intervention study with nursing and medical team members working in an intensive care unit in a university hospital.	Pre-postinterventional	Pre-postintervention	Not in line with this staging	A basic PD guide orients facilitators on the necessary inquiries, describing the four Dâ€™s (define, determine, discover, and design) and application tools. In this strategy, community members are the experts and all forms of knowledge must be respected and harnessed. The third D (discover) took place between July and August 2014, and consisted of identifying the existence of professionals with p…		High composite performance score	Performance-based criteria	Identified with situational analysis and with the support of the community. In the fourth D, the continuing education committee publicized a meeting to share the PD actions by e-mail and posters placed throughout the ICU; nonetheless, attendance was low. Therefore, daily visits were made to the setting over 15 days and in both day and night shifts, to approach profes- sionals and disseminate the …	The implementation of the positive deviance methodology enabled a new approach to CVC care.The implementation of PD allowed for the establishment of a support network with the local nursing leadership, who provided the necessary support and removed barriers to the implementation of the proposed actions. This engagement was essential and promoted opportunities for practicing PD actions in a safe a…		Effect of PD intervention in IP Practice	In August 2014, the hospital received patients colonized with carbapenem-resistant Enterobacteriaceae (CRE), and they were placed in the ICU. Thus, the unitâ€™s patient profile changed, resulting in a reduced number of inpatient beds, especially for surgical patients. This fact may have generated fewer opportunities for conducting the proposed actions.	The maintenance of the identified actions, in addition to the inclusion of new ones, requires ongoing monitoring and assessment, as recommended by the 4D methodology.
75	Klaiman 2016	Using a positive deviance framework to identify Local Health Departments in Communities with exceptional maternal and child health outcomes: a cross sectional study.	Klaiman T, et al	Using a positive deviance framework to identify Local Health Departments in Communities with exceptional maternal and child health outcomes: a cross sectional study	Health facility performance	Original Article	Original Article	To identify local health department jurisdictions (LHDs) that had exceptional maternal and child health outcomes compared to their in-state peers â€“ positive deviants (PDs) - in Washington, Florida and New York in order to support the identification of strategies that can improve community health outcomes.	2016	United States	United States	Local Health Departments in Communities with exceptional maternal and child health outcomes in the US.	Cross sectional study	Cross sectional study	1	They used MCH expenditure data for al l LHDs in FL (n = 67), and WA (n = 35), and most LHDs in NY (n = 48) for 2009â€“2010 from the Public Health Activities and Services Tracking (PHAST) database. They conducted their analysis in 2014â€“2015. Data were linked with variables depicting local context and LHD structure. They used a cross-sectional study design to identify communities with better-than…		Better MCH outcomes	Performance-based criteria	N/A	They identified 50 positive deviant LHD jurisdictions across 3 states: WA = 10 (29 %); FL = 24 (36 %); NY = 16 (33 %). Overal l, internal factor variables improved model fit for identifying PD LHD jurisdictions, but individual variables were not significant		Identification of 50 positive deviant LHD jurisdictions with better performance	The cross sectional nature of our study limited the ability to consider high performers over time. Regression models that may have been underpowered given our small sample size. Chance error: Our quantitative analysis may also have led to inclusion of some LHDs that met our cut off of exceptional by chance. We erred on the side of inclusion in order to have sufficient examples of positive deviant…	Our approach helped mitigate the regression underpowerement by including all LHDs with complete data for each study state. To obtain as robust a sample as possible, we included only LHDs that were positive deviants for multiple outcomes and/or years
72	Blayney 2018	Critical Lessons From High-Value Oncology Practices.	Blayney DW, et al	Critical Lessons from High-Value Oncology Practices	Enhancing medical service	Original Article	Original Article	To use the variation in total spending and quality of care to assess oncology practice attributes distinguishing â€œhigh valueâ€ that may be tested and adopted by others to produce similar results.	2018	United States	United States	To quantify value, oncology practices located near the US Pacific Northwest and Midwest with low mean insurer-allowed spending were identified.	Mixed-Methods	Mixed-Methods	1&2	The Hutchinson Institute for Cancer Outcomes Research developed a measure of quality that included adherence to 4 of the Choosing Wisely treatment recommendations (as an indicator of quality), spending (including health insurance claims data from Premera Blue Cross), and tumor staging information from tumor registries. Data were used from 3225 patients whose care was attributed to 16 practices fr…		Better financial performance	Performance-based criteria	The team identified 13 distinct practice attributes that may have affected care cost and quality. These practice attributes were grouped into the following 5 themes: (1) treatment planning and goal setting; (2) support for the patient journey; (3) care team organized so that members function at the highest level allowed by their competence and license; (4) technical support and physical layout; a…	Themes Unique to High-Value Practices In this qualitative analysis of high-value practices, we found 5 unique attributes, which we categorized within 4 themes. Our expert oncology panel ranked 3 of these as highly likely to contribute to a practiceâ€™s high quality and low cost of care. Theme 1: Treatment Planning and Goal Setting Theme 2: Navigation and Palliative Care in Support of the Patient …		Contributing factors for enhanced healthcare service	The results from our small, hypothesis-generating study are insufficient to support widespread adoption of the attributes that we reported. All causes of spending including drug related costs are not analysed and may affect results. Generalizability, our results are strictly applicable only to QOPI participants, who represent approximately 15% of practicing US medical oncologists. High-quality po…	No mention
71	ESCOBAR 2017	Using Positive Deviance in the prevention and control of MRSA infections in a Colombian hospital: a time-series analysis.	Escobar NO, et al	Using Positive Deviance in the prevention and control of MRSA infections in a Colombian hospital: a time-series analysis	Infection prevention	Original Article	Original Article	To reduce HAI rates through a cultural change in processes using PD approach.	2017	Colombia	Colombia	A single Hospital	Pre-postintervention	Pre-postintervention	Not in line with this staging	Interventional study at a single hospital: A PD implementation group comprising 30 individuals was therefore established with the goal of reducing MRSA infections in the hospital to â€˜zeroâ€™; this initiative received approval by the chief executive officer of the hospital. The implementation staff were then trained in the technique of Discovery and Action Dialogues (DADs), the centrepiece of PD…		Not clearly specified	Not clearly specified	Interventional study: A PD implementation group comprising 30 individuals was therefore established with the goal of reducing MRSA infections in the hospital to â€˜zeroâ€™; this initiative received approval by the chief executive officer of the hospital. The implementation staff were then trained in the technique of Discovery and Action Dialogues (DADs), the centrepiece of PD methodology usage (s…	The results show a sustained reduction in MRSA-HAI rates in the period after the application of PD as the number of MRSA-free months increased and the number of cases decreased/ Implementation of PD was associated with a significant reduction of MRSA-HAIs, it did not involve high costs and the changes have been lasting.		Sustained reduction in MRSA-HAI rates in the period after the application of PD	Although they were able to show a significant reduction in MRSA infection in the post-intervention period, this could have been influenced by other epidemiological factors such as dissemination of community-associated MRSA strains in the hospital and differences in the patient populations at risk over the two study periods.	The acceptance of the PD strategy across the wider hospital staff resulted in increased engagement in the decisions and actions that involved or affected them.
70	LÃ©tourneau 2018	Positive deviance and hand hygiene of nurses in a Quebec hospital: What can we learn from the best?	LÃ©tourneau J, et al	Positive deviance and hand hygiene of nurses in a Quebec hospital: What can we learn from the best?	Hand hygiene	Original Article	Original Article	To explore the clinical practice of nurses regarding hand hygiene and the factors that influence it.	2018	Canada	Canada	2 care unitsâ€”a medical-surgery unit and a palliative care unitâ€”at a Montreal university hospital.	Qualitative research	Qualitative research	1&2	They used the results of the hand hygiene audits carried out every second month between August 2013 and December 2014 and calculated a mean (%) hand hygiene adherence rate among nurses in each care unit. The hand hygiene adherence rate corresponds to the ratio of the number of times hand hygiene was performed by the nurses over the number of opportunities observed during that period. The 2 top-pe…		Better hand hygiene compliance rate	Performance-based criteria	The results show that positive deviance related to hand hygiene is instigated by social cohesion within a care team, created, in this study, by the mobilizing leadership of the head nurse in the medical surgery unit and the prevailing humanist philosophy in the palliative care unit.	The results show that positive deviance related to hand hygiene is instigated by social cohesion within a care team, created, in this study, by the mobilizing leadership of the head nurse in the medical surgery unit and the prevailing humanist philosophy in the palliative care unit.		Contributing factors for better hand hygiene in IP practice	No mention	No mention
65	Wilson 2017	Identification of outliers and positive deviants for healthcare improvement: looking for high performers in hypoglycemia safety in patients with diabetes.	Wilson B, et al	Identification of outliers and positive deviants for healthcare improvement: looking for high performers in hypoglycemia safety in patients with diabetes	Health improvement	Original Article	Original Article	The study objectives were to determine: (1) how statistical outliers exhibiting low rates of diabetes overtreatment performed on a reciprocal measure â€“ rates of diabetes undertreatment; and (2) the impact of different criteria on high performing outlier status.	2017	United States	United States	Veterans' Health Administration	Cross sectional study	Cross sectional study	1	Outlier status was assessed by using two approaches: calculating a facility outlier value within year, comparator group, and A1c threshold while incorporating at risk population sizes; and examining standardized model residuals across year and A1c threshold. Facilities with outlier values in the lowest decile for all years of data using more than one threshold and comparator or with time-averaged…		Better clinical outcome score	Performance-based criteria	N/A because it is stage 1of PDs	Identification of outliers/PDs		Identification of positive deviants in better healthcare outcome	First, this study involved assessment of the management of a single issue, which is multidimensional and involves patients, providers, and organizations and all of their interactions. Second, there are many ways to identify outliers statistically. However, by necessity, we limited our statistical analyses so that we cannot infer that other types of analyses would exhibit the same findings. The st…	We used methods that are commonly employed and thus familiar to those for whom assessing performance is important/Using routinely collected data.
61	Griffith 2013	A Positive Deviance Perspective on Hospital Knowledge Management: Analysis of Baldrige Award Recipients 2002-2008.	Griffith JR, et al	A Positive Deviance Perspective on Hospital Knowledge Management: Analysis of Baldrige Award Recipients 2002â€“2008	Leadership and management	Original Article	Original Article	To understand how successful healthcare organizations (HCOs) use knowledge to align, deploy, integrate, and improve these specific processes.	2013	United States	United States	Baldrige Award Recipients 2002â€“2008, USA	Qualitative research	Qualitative research	1&2	They identified common KM strategies using qualitative analysis of the applications of nine HCOs receiving the Baldrige Award between 2002 and 2008.The Baldrige review and award process fulfils the PDs. It relies on a detailed 50-page application in which applicants address about 30 questions in each of six dimensions of the organization (leadership, strategy, customers, human resources, informat…		High composite performance score	Performance-based criteria	They identified 2,170 paragraphs addressing Knowledge management (KM)-related issuesâ€”more than three fourths of the total. Almost half of the references address knowledge creation; one quarter of the references discuss knowledge application; another quarter address knowledge transfer; and less than 10 percent of the references pertain to storage and retrieval. In other words, these HCOs focus s…	Taking a positive deviance perspective, we conclude that Baldrige Awardâ€“recipient HCOs have developed sophisticated, comprehensive KM processes to align both the organizationâ€™s culture and the specific procedures it manages throughout their organization. We believe this study offers strong evidence that KM is deeply and universally woven into the recipientsâ€™ operations and is critical to th…		Identification of the Knowledge management practices of nine healthcare recipients of the Malcolm Baldrige National Quality Award using applications posted for public view	First, it is not possible to rule out the existence of â€œsomething better.â€ Other health care organizations may be able to document superior performance using different approaches than those described in the Baldrige application. Second, we cannot argue that replicating these practices will always produce comparable results. There is an â€œomitted variableâ€ problem: Despite the rigor of the …	Use of routinely collected data for Awards purpose has been used as a starting point for stage two PDs.
58	Nguyen 2020	Proof of concept of participant informed, psycho-educational, community-based intervention for people with severe mental illness in rural Vietnam.	Nguyen T, et al	Proof of concept of participant informed, psycho-educational, community-based intervention for people with severe mental illness in rural Vietnam	Health Promotion	Original Article	Original Article	To assess acceptability, feasibility, preliminary evidence of impact and potential cost savings of a mental health support group intervention for people with SMI in the community.	2020	Vietnam	Vietnam	A mental health support group intervention facilitated by Womenâ€™s Union staff using a positive deviance approach was conducted among 68 people with SMI in the community. Two main sectors providing health services and social support to the people with SMI at commune level are the commune health station and the communal Department of Labour, Invalids and Social Affairs.	Pre-postintervention	Pre-postintervention	Not in line with this staging	Not specified; unclear/intervention is based on the participant-informed approach rather than the traditionalâ€™ approach is that the intervention content is designed by mental health professionals such as psychiatrists or psychologists..		Not clearly specified	Not clearly specified	A mental health support group intervention facilitated by Womenâ€™s Union staff using a positive deviance approach was conducted among 68 people with SMI.	A mental health support group intervention facilitated by Womenâ€™s Union staff using a positive deviance approach was conducted among 68 people with SMI. Qualitative evaluation showed that the approach was highly acceptable and feasible. There was a significant improvement in personal functioning and a reduction in stigma and discrimination experienced by intervention participants. The intervent…		significant improvement in personal functioning and a reduction in stigma and discrimination mental illness. In addition, the intervention was found to reduce significantly the financial burden on the families having members with severe mental illness	The proof of concept used pre- and post-intervention design with a small sample size (68 people with SMI) and without a control group. Generalization is limited	The study employed multiple methods to develop the proof of concept of the intervention including the qualitative assessment, the impact assessment and the cost analysis which contributed to depicting a comprehensive picture of the impact of the intervention. All study activities were conducted in consultation with relevant stakeholders such as national and local experts and intervention particip…
57	Wong 2020	Impact of patient and visitor hand hygiene interventions at a pediatric hospital: A stepped wedge cluster randomized controlled trial.	Wong MW, et al	Impact of patient and visitor hand hygiene interventions at a pediatric hospital: A stepped wedge cluster randomized controlled triaL	Hand hygiene	Original Article	Original Article	To determine whether conventional and front-line ownership (FLO) patient/visitor hand hygiene interventions improve patient/visitor and health care worker (HCW) hand hygiene rates.	2020	Canada	Canada	Inpatient units and the emergency department	Randomised controlled trial	Randomised controlled trial	Not inline with this staging	The initial session was led by a trained facilitator from Infection Prevention and Control (IPAC) using a liberating structure called â€œdiscovery and action dialog.â€ The session was aimed at finding â€œpositive deviants,â€ staff on the units who were already taking steps to improve patient and visitor hand hygiene, and spreading their approaches to other staff.		Exemplary performance on hand hygiene	Performance-based criteria	A stepped wedge cluster randomized controlled trial was conducted on inpatient units and the emergency department. A conventional intervention included pediatric-focused posters, which also served as reminders for HCWs. This was compared to a FLO intervention aimed at finding â€œpositive deviants,â€ staff who were already taking steps to improve patient/visitor hand hygiene. Patient/visitor and …	Patient/visitor hand hygiene rates increased from 9.2% at baseline to 13.9% in the post-intervention period. Hand hygiene rates on units randomized to the standard intervention changed from 7.3% to 10.9% (P = .46), but FLO intervention units significantly changed from 14.3% to 25% (P = .03). The baseline HCW hand hygiene rate was 68.2%, which increased to a greater extent in the FLO group (79.1%)…		Increased hand hygiene practice after a PD intervention	Relatively small study that may have been underpowered to detect differences between the groups due to the small number of units that could be randomized. The patient/visitor population was an open cohort, meaning that different patients and visitors were present on the units through different stages of the study; therefore, the changes in study population could have influenced the changes in pat…	No mention
56	Baxter 2019	A qualitative positive deviance study to explore exceptionally safe care on medical wards for older people.	Baxter R, et al	A qualitative positive deviance study to explore exceptionally safe care on medical wards for older people	Enhancing medical service	Original Article	Original Article	To explore how multidisciplinary teams deliver exceptionally safe care on medical wards for older people.	2019	UK	UK	A qualitative positive deviance study was conducted on four positively deviant and four slightly above-average matched comparator wards, which had been identified using routinely collected NHS Safety Thermometer data.	Qualitative research	Qualitative research	2	A combination of analyses identified five positively deviant wards that performed best in the region, outperformed their organisation and performed consistently well over 12 months. Five above average matched comparator wards were also identified. Staff and patient perceptions of safety generally supported the identification of positively deviant wards using Safety Thermometer data, although pati…		Better safety care performance	Performance-based criteria	PDs were passionate about the importance of knowing one another which helped them support each other in delivering safe care. Friendly environment that facilitated communication Induction meetings during rotation for better integration Involving non-professional staff as health care assistants' inward activities and overall care. Integration of physiotherapists and Occupational Therapists with ot…	14 characteristics were hypothesised to facilitate exceptionally safe care on medical wards for older people.		Contributing factors for enhanced healthcare service	Limitations: despite the relatively large and diverse sample, theoretical saturation may not have been reached. The findings will also have been influenced by the adoption of a cultural lens; different characteristics may have been uncovered had a different lens (eg, human factors and resilience engineering) or framework been used to guide data collection.	Pragmatic methods may provide a more comprehensive understanding of exceptional performance when positive deviance is applied to specific rather than broad outcomes or processes of care. None of the characteristics were specific to medical wards for older people and so it may be possible to generalise them to different clinical microsystems. Developing these Original research positively deviant c…
55	Anderson 2020	Care Coordination for Veterans With COPD: A Positive Deviance Study.	Anderson E, et al	Care Coordination for Veterans With COPD: A Positive Deviance Study	Leadership and management	Original Article	Original Article	The primary purpose of this paper is to explore organizational factors, including relational coordination, at veterans' affairs sites with high versus low COPD readmissions.	2020	United States	United States	Hospitals	Mixed-Methods	Mixed-Methods	Equivalent to1&2	They selected 3 VA sites in the lowest quartile and 3 in the highest quartile for 2016 risk-adjusted COPD readmission rates.		Risk adjusted-readmission rate	Performance-based criteria	Only providers at low-readmission sites described practice environments characterized by high relational coordination (ie, high-quality work relationships and high-quality communication). They also reported fewer significant structural barriers to collaboration in areas like patient volume.	Qualitative description		Contributing factors for enhanced healthcare service	The inclusion of only VA sites limits the resultsâ€™ generalizability. Certain features of the VA, such as a traditional bureaucratic structure of accountability, may be less supportive of care coordination than other health systems. Using readmission rates as an indicator of the quality of care, has been criticized as being driven by nonmodifiable demo-graphic factors and prone to gaming by hosp…	No mention
54	O'Hara 2018	Identifying positive deviants in healthcare quality and safety: a mixed methods study.	Oâ€™Hara JK, et al	Identifying positive deviants in healthcare quality and safety: a mixed methods study	Health service quality	Original Article	Original Article	To explore using routinely collected, publicly available data in England to identify positively deviant services in one region of the country.	2018	UK	UK	Yorkshire and Humber, England	Mixed-Methods	Mixed-Methods	1&2	Indicators to identify positive deviants, Design: Statistical analysis of routine patient-level data to adjust for case-mix differences among hospitals and isolate hospital performance effects was extensivley performed. They identified 49 indicators of quality and safety from acute care settings across eight data sources. Twenty-six indicators did not allow comparison of quality at the sub-hospit…		High composite quality score	Performance-based criteria	N/A as it is a stage one PD study	Four indicators (readmission and patient reported outcomes for hip and knee surgery) offered indicators of the same service. These were selected by an expert group as the basis for statistical modelling, which supported identification of one service in Yorkshire and Humber showing a 50% positive deviation from the national average.		Identification of PDs in healthcare quality and safety	First is the time lapse between the measurement of the indicators contained within the national datasets and their eventual publication/judgements are based on data that may not represent services as they currently operate. Second, identifying deviants using consistency over a period of three years as a criterion limits the process to services demonstrating exceptional, but stable performance, ra…	GIven the membership of this group comprised both academic and clinical expertise from across relevant disciplines, and the transparency of our approach described here, we believe that we have been able to minimise subjectivity inherent in using the expert group as a basis for this work.
53	Klaiman 2016	The Importance of Partnerships in Local Health Department Practice Among Communities With Exceptional Maternal and Child Health Outcomes.	Klaiman T, et al	The Importance of Partnerships in Local Health Department Practice Among Communities With Exceptional Maternal and Child Health Outcomes	Leadership and management	Original Article	Original Article	The purpose of this study was to identify unique practices underway in communities that have been empirically identified as having achieved exceptional maternal and child health (MCH) outcomes compared with their peers.	2016	United States	United States	local health department (LHD) jurisdictions	Qualitative research	Qualitative research	2	In the selection of positive deviant cases, we used 2009-2010 data from the Public Health Activities and Services Tracking database,7 a database linking LHD jurisdiction-level characteristics data to health outcomes across a limited number of states and their LHDs. We examined a 3-state (Washington, Florida, New York) data set to identify LHD jurisdictions with exceptional MCH outcomes in terms o…		Better maternal and child health outcomes	Performance-based criteria	Leveraging partnerships, focusing on the training and appropriate hiring of the workforce, and changing internal policies and procedures to ensure clients have access to necessary services are characteristics shared by these LHDs.	Partnerships with providers, partnerships for data collection/assessment, and partnerships with community-based organizations were associated with exceptional MCH outcomes based on our interviews.		Contributing factors for better healthcare outcome	We interviewed LHD staff in 2014-2015, but selected LHD cases on the basis of available 2009-2010 data. No comparison included	Participants were asked to reflect on what may have made for those exceptional outcomes during that (2014-2015) period and for what may still be occurring.
51	Spece 2021	Reassessment of Home Oxygen Prescription after Hospitalization for Chronic Obstructive Pulmonary Disease. A Potential Target for Deimplementation.	Spece LJ, et al	Reassessment of Home Oxygen Prescription after Hospitalization for Chronic Obstructive Pulmonary Disease: A Potential Target for Deimplementation	Enhancing medical service	Original Article	Original Article	To measure the frequency of home oxygen reassessment within 90 days of hospitalization for COPD and determine the potential population eligible for deimplementation	2021	United States	United States	We performed a cohort study of patients >40 years hospitalized for COPD at five Veterans Affairs facilities who were prescribed home oxygen at discharge	Cohort study	Cohort study	Equivalent to 1&2	Variation of Oxygen Reassessment by Facility: The proportion of patients with complete reassessment ranged from 24.8% to 78.5% across the five facilities. Among those patients who were reassessed, the proportion who would be potentially eligible for discontinuation using Medicare guidelines ranged from 31.5% to 54.6%. Discontinuation of oxygen ranged from 35.3% to 100% of those patients eligible …		Timely service score	Performance-based criteria	We identified four processes of care at the highest performing site that appeared to support home oxygen reassessment at the system-level. These included 1) an automated alert to schedule an SpO2 measurement within 90 days of the initial home oxygen prescription, 2) a dedicated home oxygen clinic, 3) a dedicated home oxygen coordinator who documented in the patient record, 4) a respiratory therap…	The highest-performing Veterans Affairs facility had four care processes to support oxygen reassessment and discontinuation, versus zero to one at all other sites. The highest-performing site for home oxygen reassessment (78.5%) was also a site with a high proportion of appropriately discontinued home oxygen prescriptions after reassessment (100%).		Contributing factors for enhanced healthcare service	Generalizability is limited becuase it is conducted within the VA, which predominantly serves men of lower socioeconomic mean. Confoundimg not adjusted for oxygen reassessment and discontinuation outcomes.	The VA is an ideal system in which to study clinical patterns of home oxygen prescription because the prescription can be tracked using the electronic health record/routinely colleted data usage. We had a complete assessment of all hospital admissions for a COPD exacerbation across a large geographic region, enhancing generalizability and making idiosyncratic practices less likely to impact our f…
47	Hughes 2020	Excellence in elective hip and knee surgery: what does it look like? A positive deviance approach.	Hughes L, et al	Excellence in elective hip and knee surgery: what does it look like? A positive deviance approach	Enhancing surgical service	Original Article	Original Article	To explore how exceptional performance is delivered within enhanced hip and knee elective surgery in England. They were particularly interested in non-clinical factors that may influence patient outcomes	2020	UK	UK	Two hospitals that used ERP for hip and knee surgery, with Site A ranking highest in the region and selected as the positive deviant site while Site B was above average in performance and chosen as a comparatoR	Qualitative research	Qualitative research	1&2	Our study sites were identified by an expert group of academics and clinicians, based on an analysis of data on emergency readmissions (within 28 days of discharge) and patient self-reported outcomes (PROMS) measuring patient experience before and following hip and knee replacement surgery. The analysis identified two hospitals that used Enhanced Recovery Programme (ERP) for hip and knee surgery,…		Expert recommendation with criterias	Recommendation-based Criteria	This exploratory ethnographic study revealed five high level themes that appear to be underpinning high-performing clinical teams. These were: (i) leadership and engagement, with strong leadership required for the initial implementation phase of the ERP, followed by a distributed approach to sustain progress and engage team members; (ii) autonomy, in particular providing all clinical staff with t…	Identification of five high level themes that appear to be underpinning high-performing clinical teams.		Contributing factors for enhanced healthcare service	They recognize that focussing on only two sites has limitations for drawing definitive conclusions and we have relied on the observations and information provided at the time of data collection. The study sites were chosen based on data between April 2010 and March 2013; therefore, we cannot be certain that the practices and processes we identified at the sites in 2015 reflect those that would ha…	No mention
46	Ivanovic 2018	Impact of Surgeon Self-evaluation and Positive Deviance on Postoperative Adverse Events After Non-cardiac Thoracic Surgery.	Ivanovic J, et al	Impact of Surgeon Self-evaluation and Positive Deviance on Postoperative Adverse Events After Non-Cardiac Thoracic Surgery	Enhancing surgical service	Original Article	Original Article	To quantify the impact of combined surgeon self-assessment and anonymized peer comparison with continuous quality improvement seminars using positive deviance (CQI/PD) programs on the rates of common postoperative adverse events (AEs) after major non-cardiac thoracic surgery.	2018	Canada	Canada	Division of Thoracic Surgery	Pre-Postintervention	Pre-postintervention	Not in line with this staging	A PD was defined as the surgeon(s) with the lowest rates of postoperative AEs for the months before the seminar compared with other surgeons. During the 36-month study period, individual surgeons were compared using both raw and risk-adjusted AE rates, which were based on the patientâ€™s age, forced expiratory volume in 1 second, and diffusing capacity of the lungs for carbon monoxide value.		Better clinical outcome score	Performance-based criteria	Daily recording of AEs using an electronic TM&M form was performed prospectively by residents or staff involved in patient care. The recorded AE rates were assessed weekly for accuracy and reviewed at monthly M&M rounds. Each seminar was supplemented with evidence-based literature of best practices. Seminars were peer-led and were attended by all staff surgeons, a database manager, and a research…	Impact was analyzed using univariate statistics 6, 9, and 12 months before and after implementation. We observed reductions of postoperative AEs after CQI/PD: a decrease (all time periods) in AFIB, greatest at 6 months (10.1% vs. 6.7%; p 5 .36); a decrease (all time periods) in PAAL, greatest at 12 months (18.9% vs. 11.7%; p , .05); and decrease (6 and 9 months) in AL, greatest at 6 months (11.1%…		Reductions in adverse events in association with the surgeon self-evaluation combined with PD seminars, which suggest that these methods may prove useful for improving surgical quality.	An uncontrolled before and after design was chosen as a controlled trial, which was deemed unfeasible due to the nature of the intervention. This longitudinal study design is limited by its inability to account for secular trends and learned skills. Was not able to address some significant factors including we did not conduct direct observations of surgeon practice before and after conditions. Th…	Our findings have implications for improvement of patient care and can reduce attributable healthcare costs that could have resulted from adverse events. The rates of postoperative AEs in this study were risk-adjusted for 12 of 36 months (33.3%) of the study period based on predisposing patient factors. Results can be further strengthened by risk-adjusting post-operative AEs using the expiratory …
45	Gunn 2020	Human Papillomavirus Immunization in Rural Primary Care.	Gunn R, et al	Human Papillomavirus Immunization in Rural Primary Care	Vaccination	Original Article	Original Article	To identify workflows, organizational factors, and communication strategies in rural clinics with higher human papillomavirus vaccine up-to-date rates.	2020	United States	United States	Rural primary care clinics	Mixed-Methods	Mixed-Methods	1&2	Rural primary care clinics were rank ordered by human papillomavirus vaccine up-to-date rates using 2018 Oregon Immunization Program data, then recruited via purposive sampling of clinics in the top and bottom quartiles.		Better vaccination rate score	Performance-based criteria	Four themes distinguished rural clinics with higher human papillomavirus vaccine up-to-date rates from those with lower rates. First, they implemented standardized workflows to identify patients due for the vaccine and had vaccine administration protocols. Second, they designated and supported a vaccine champion. Third, clinical staff in higher performing sites were comfortable providing immuniza…	A positive deviance approach was successful in identifying characteristics associated with higher HPV UTD rates in rural primary care clinics and demonstrated that these characteristics are largely similar to those known to facilitate higher vaccination rates overall. In addition to providing new information about what actually happens in rural and frontier clinics, this study highlights these st…		Contributing factors for better vaccination performance	As with any qualitative observational data collection, these data represent a snapshot from a single point in time and were limited to the number of adolescent patient visits that occurred during observations. Additionally, there is always the risk of personal biases in qualitative research. No comparison was made Focused solely on clinic-level barriers, but barriers are encountered at different …	Despite limitations, the consistency with which many factors were used by higher performing clinics suggests that the evidence strongly supports multi-intervention approach strategies. The research team attempted to mitigate bias in a number of ways, including conducting pre-visit interviews designed to identify the optimal days and times to observe adolescent visits, which staff to shadow, and b…
38	Scott 2021	Finding "Bright Spots": Using Multiple Measures to Examine Local-Area Racial Equity in Cancer Mortality Outcomes.	Scott LC, et al	Finding â€œBright Spotsâ€: Using Multiple Measures to Examine Local-Area Racial Equity in Cancer Mortality Outcomes	Health system performance	Original Article	Original Article	To quantify equity in cancer mortality outcomes, demonstrate how the measures perform with various cancer types, and identify counties, or â€œbright spots,â€ that meet the criteria of those measures.	2021	United States	United States	#REF!	Prevalence study	Prevalence study	Equivalent to stage 1	Using county-level age-adjusted mortality rates for 2007â€“2016 from the National Center for Health Statistics, we identified counties that had both equitable and optimal outcomes for Black and White death rates across 5 types of cancer: cancers of the lung/bronchus, prostate, female breast, colorectum, and liver. A county was included as a â€œbright spotâ€ if it met the optimal and equitable cr…		Lowest age-adjusted mortality rates	Performance-based criteria	N/A as it is stage 1 PD.	#REF!		Identification of high performing bright spots in health system performance	There were several limitations to this study. One limitation was its temporal and spatial scale. The study aggregated death rates over a 10-year period to include as many counties as possible. Deriving assumptions of equity over a long period can introduce bias, as different inferences can potentially be drawn by choosing different specifications for temporal aggregation. ur study examined death …	No mention
35	Bourret 2020	Midwives' integration of post abortion manual vacuum aspiration in the Democratic Republic of Congo: a mixed methods case study & positive deviance assessment.	Bourret KM, et al	Midwivesâ€™ integration of post abortion manual vacuum aspiration in the Democratic Republic of Congo: a mixed methods case study & positive deviance assessment	Maternal and child health care	Original Article	Original Article	To identify examples of positive deviance, or midwives who had successfully integrated MVA in complex working environments following an in-service training facilitated by their midwifery association,	2020	Democratic Republic of Congo	Democratic Republic of Congo	#REF!	Mixed-Methods	Mixed-Methods	1&2	The case group was selected by the deviant behaviour or outcome of practicing MVA for post abortion care one time or more since taking the training. The comparison group of nonpositive deviants was defined as midwives trained who had not practiced MVA for post abortion care since the training.		Doing MVA after training	Performance-based criteria	Practiced MVA after training Emergency obstetric and neonatal care nursing.	Identification of factors that lead to practicing MVA: In an emergency, positive deviants relied on their self-confidence fuelled by motivation, sense of professional credibility and competence. In each story, positive deviants described an emergency that became a critical juncture leading them to initiate MVA. With MVA equipment at hand and the right combination of inter- or intra-professional s…		Contributing factors for enhanced healthcare service	Labor intensive and time consuming due to stages of PDs and involving people from different settings and dissemination of best practice issues.	The mixed method case study design that allowed for an in-depth analysis of the â€œwhoâ€ and â€œhowâ€ Congolese midwives integrate MVA into practice; the positive deviant approach that allowed for identifying pragmatic solutions that overcome well documented professional barriers to MVA integration.
34	Adeoye-Olatunde 2021	Positive deviants for medication therapy management: A mixed-methods comparative case study of community pharmacy practices.	Adeoye-Olatunde OA, et al	Positive Deviants for Medication Therapy Management: A Mixed-Methods Comparative Case Study of Community Pharmacy Practices	Patient safety	Original Article	Original Article	To generate hypotheses for strategies contributing to community pharmaciesâ€™ high performance on policy relevant Medication Therapy Management (MTM) quality measures.	2021	United States	United States	Community Pharmacy	Mixed-Methods	Mixed-Methods	1&2	Pharmacies were ranked based on a 6-month MTM quality performance composite score. The initial level included stratification of pharmacies into first (n=19), third (n=18) and fifth (n=19) quintiles representing low, moderate, and high performing pharmacy quality categories based on composite scores. Pharmacies within these 3 categories were eligible for case selection (N=56). To be eligible, part…		High composite quality score	Performance-based criteria	Eight strategies were hypothesized as contributing to MTM performance: Strong pharmacy staff-provider relationships and trust, Inability to address patientsâ€™ social determinants of health (negatively contributing), Technician involvement in MTM, Providing comprehensive medication reviews in person vs. phone alone, Placing high priority on MTM, Using available clinical information systems to ide…	Identification of 8 Medication Therapy Management Performance indicators.		Contributing factors for enhanced healthcare service	Limitation: A year-to-date measurement period compared to the rolling 6-month performance period could result in more stable measures: however, year-to-date data were not readily available to the pharmacy partner in the EQuIPP dashboard. Post-hoc change-in-performance analysis approach limited the number of participants represented by each category. Transferability limitation, because the sample …	Advisory panel participantsâ€™ agreement with generated hypotheses lends credibility to the study findings. Krippendorff proposed researchers should use more or less conservative thresholds depending on the study objective/methods.
32	Goff 2021	Organizational characteristics associated with high performance on quality measures in pediatric primary care: A positive deviance study.	Goff SL, et al	Organizational Characteristics Associated with High Performance on Quality Measures in Pediatric Primary Care: A positive deviance study	Maternal and child health care	Original Article	Original Article	To assess the relationship between organizational characteristics and performance on clinical quality (CQ) and patient experience (PE) measures in primary care pediatric practices in Massachusetts.	2021	United States	United States	Paediatric primary care practices.	Mixed-Methods	Mixed-Methods	2	In-depth semi-structured individual and small group interviews were conducted with pediatric providers and staff at 10 â€œhigh performingâ€practices. Practices were purposively selected based on ranking in the top quartile for composite CQ and PE scores, size of the practice, geographic location in the state, practice type (private, hospital-owned), andmedian income for zip code. The interviews …		High composite performance score	Performance-based criteria	Having a quality champion (p=0.03); offering co-located specialty services (e.g., behavioral health) (p=0.04); being a privately-owned practice (p=0.04); believing that patients and families feel respected (p=0.03); and having a lower percentage of patients (10% to 25%) covered by public health insurance (p=0.04) were associated with higher clinical quality (CQ)scores. Higher patient experience (…	Having a quality champion (p=0.03); offering co-located specialty services (e.g., behavioral health) (p=0.04); being a privately-owned practice (p=0.04); believing that patients and families feel respected (p=0.03); and having a lower percentage of patients (10% to 25%) covered by public health insurance (p=0.04) were associated with higher clinical quality (CQ)scores. Higher patient experience (…		Contributing factors for enhanced clinical quality score	Social desirability bias may have impacted responses. Some respondents failed to answer all questions. Performance scores were not available for all practices. Our use of average CQ and PE scores to rank practicesâ€™ performance weighted all of the individual quality items equally, which might not be appropriate in a general pediatric population.	Understanding the interrelationships of multiple levels of organizations, such as inner and outer setting elements, are likely critical to not only understand variation in quality of care, but to ensure all children receive the highest quality of care possible.
25	Gesser-Edelsburg 2021	Motivating healthcare professionals (nurses, nurse assistants, physicians) to integrate new practices for preventing healthcare-associated infections into the care continuum: turning Positive Deviance into positive norms.	Gesser-Edelsburg A, et al	Motivating healthcare professionals (nurses, nurse assistants, physicians) to integrate new practices for preventing healthcare-associated infections into the care continuum: turning Positive Deviance into positive norms	Infection prevention	Original Article	Original Article	The study seeks to offer a method for disseminating 27 PD practices to 135 HPs, among them nurses, nurse assistants and physicians, so as to help them maintain IPC guidelines, offer feedback on the dissemination process and examine the impact of the dissemination stage on changes in their behaviour	2021	Israel	Israel	Hospitals	Qualitative research	Qualitative research	4	Dissemination stage of PDs		Adoption stage	Adoption stage	The theoretical model underlying this qualitative research was the Recognition-Primed Decision (RPD) model, which we implemented in the field of healthcare-associated infections (HAIs). Moreover, we used the Discovery & Action Dialogue (DAD) and Think Aloud (TA) techniques to describe the methodological development of simulations for HPs. Feedback from the HP demonstrators underwent content analy…	HPsâ€™ information processing regarding infection prevention shifts from peripheral/automatic processing to intuition and analytical/centralprocessing, turning PD practices into positive norms. The HPs personally experienced finding a solution and made repeated corrections until they overcame the barriers. Most of the HPs (69.4%) reported that the practices were fully implemented, together with a…		Enhanced compliance in IP practice	Study was limited to specific hospitals. Beyond the research and evaluation stage, the assimilation and maintenance of the behaviour change should be studied and evaluated over time.	Implementation of this methodology does not require special resources on the part of the hospital system as the procedures can be demonstrated and practiced at different times in the hospital wards. Smartphones can be used for documentation and filming, and all the instructions can be delivered by the HPs themselves.
24	Howell 2022	Distinguishing High-Performing From Low-Performing Hospitals for Severe Maternal Morbidity: A Focus on Quality and Equity.	Howell EA, et al	Distinguishing High-Performing From Low-Performing Hospitals for Severe Maternal Morbidity	Maternal and child health	Original Article	Original Article	To investigate which organizational factors, policies, and practices distinguish hospitals with high compared with low risk-adjusted rates of severe maternal morbidity (SMM).	2022	United States	United States	This qualitative study included 50 semistructured interviews with health care professionals (obstetrics and gynecology chairs, labor and delivery medical directors, nurse managers, frontline nurses, physicians or nurses responsible for quality and safety, and chief medical officers) in four low-performing and four high-performing hospitals in New York City.	Qualitative research	Qualitative research	2	In prior quantitative research, they divided 40 New York City hospitals into three tertiles by their risk-adjusted SMM rate, an aggregate measure of hospital performance on maternal health that maps onto Blackâ€“White and Latinxâ€“White disparities. We defined high-performing hospitals as hospitals in the first tertile (low morbidity) and low-performing hospitals as hospitals in the third tertile…		Low risk-adjusted morbidity rate	Performance-based criteria	Six themes distinguished high-performing from low-performing hospitals. High-performing hospitals were more likely to have: 1) senior leadership involved in day-to-day quality activities and dedicated to quality improvement, 2) a strong focus on standards and standardized care, 3) strong nurseâ€“physician communication and teamwork, 4) adequate physician and nurse staffing and supervision, 5) sha…	They found that high-performing and low-performing hospitals for SMM faced similar organizational challenges.: Six themes distinguished high-performing from low-performing hospitals. High-performing hospitals were more likely to have: 1) senior leadership involved in day-to-day quality activities and dedicated to quality improvement, 2) a strong focus on standards and standardized care, 3) strong…		Contributing factors for better healthcare outcome	Generalizability issues due to small sample size Potential for social desirability bias Data collected at a single point in time may not reflect the most current hospital practices or changes over time We were not able to explore fully the role of financial resources in risk-adjusted morbidity rate/Operationalization issues Our findings represent health care professional perspectives and do not a…	Respondents were not aware of their hospitalâ€™s ranking, and, unlike similar health care research, we blinded qualitative data analysts to hospital performance. Existing qualitative studies have focused on deficiencies in the patient experience that explain maternal health disparities. Further research applying a positive deviance lens to the patient perspective may help to identify features tha…
22	Alidina 2021	Improving surgical quality in low-income and middle-income countries: why do some health facilities perform better than others?	Alidina S, et al	Improving surgical quality in low-income and middle-income countries: why do some health facilities perform better than others?	Enhancing surgical service	Original Article	Original Article	To explore factors driving performance in the Safe Surgery 2020 intervention in Tanzaniaâ€™s Lake Zon	2021	Tanzania	Tanzania	Setting and intervention: the setting included 10 SS2020 intervention facil- ities located in Tanzaniaâ€™s Mara and Kagera regions.; Regional hospitals, district hospitals and health centres	Qualitative research	Qualitative research	1&2	Thy used the WHO Surgical Safety Checklist (SSC) adherence to identify higher-performing and lower-performing facilities andf identified higher (n=3) and lower (n=3) performers from quantitative data on improvement from 14 safety and teamwork and communication indicators at 0 and 12 months from 10 intervention facilities, using a positive deviance framework.		High composite service score	Performance-based criteria	Performance experiences of higher and lower performers differed on the following themes: (1) preintervention context, (2) engagement with Safe Surgery 2020 interventions, (3) teamwork and communication orientation, (4) collective learning orientation, (5) role of leadership, and (6) perceived impact of Safe Surgery 2020 and beyond. Though all facilities showed progress, focus on teamwork and coll…	Identification of Strategies for surgical care improvement		Contributing factors for enhanced healthcare service quality	Limitation: small sample, generalizability issues due to limited context, a single composite measure usage to identify higher-performing and lower-performing facilities from 14 indicators on the SSC. We also treated all improvements (eg, 25%â€“45% vs 75%â€“95%) to be of similar significance even though greater adherence to the SSC might lead to better outcomes. Interviewee responses may be subjec…	It suggested that investing in non-technical skills including teamwork and communication and collective learning can enhance improvmet.
20	Goff 2020	Characteristics of High-Performing Primary Care Pediatric Practices: A Qualitative Study.	Goff SL, et al	Characteristics of High Performing Primary Care Pediatric Practices: A Qualitative Study	Maternal and child health care	Original Article	Original Article	This study aimed to develop hypotheses regarding the relationship between organizational factors and composite scores on pediatric quality measures.	2020	United States	United States	10 purposively selected high-performing pediatric primary care practices	Qualitative research	Qualitative research	1	The created composite clinical quality and patient experience scores for pediatric practices in Massachusetts using data obtained from Massachusetts Health Quality Partners (MHQP), a non-profit organization that partners with patients, physicians, healthcare organizations and payers to improve quality of care and patient experience. They selected to include clinical quality and patient experience…		High composite performance score	Performance-based criteria	It was done to identify organizational factors associated with high composite clinical quality and patient experience scores. So, the first phase is not compatible with Bradley's stagging system.	We identified four major themes pertinent to the relationship between organizational factors and performance on a composite quality measure: 1) Practice Culture; 2) Practice Structures and QI Tools; 3) Attitudes and Beliefs Related to Measuring Care Quality; and 4) Perceived Barriers to Achieving High Performance on Quality Measures		Contributing factors for enhanced healthcare service quality	A focus on a single state, Reliance on quality data derived from a database of privately insured patients is a limitation. Low response rates patient interviews were beyond the scope of this study; patient experience may serve as a proxy for patient perceptions of the practice Generalizability is limited due to qualitative nature of the study.	This studyâ€™s strengths include use of a unique data set that provided validated quality data from the majority of paediatric practices in Massachusetts.
18	Rose 2022	Actionable processes of care important to patients and family who experienced a prolonged intensive care unit stay: Qualitative interview study.	Rose L, et al	Actionable processes of care important to patients and family who experienced a prolonged intensive care unit stay: Qualitative interview study	Health improvement	Original Article	Original Article	To use positive deviance to identify actionable processes of care that may improve outcomes and experience from the perspectives of prolonged intensive care unit (ICU) stay survivors and family members.	2022	Canada and the United Kingdom	Multinational	#REF!	Qualitative research	Qualitative research	1&2	We used three main themes to categorize these processes, those aimed at physical and functional recovery, those aimed at promoting the patient's psychological well-being and those aimed at family relations. However, using a positive deviance approach, we identified that participants frequently viewed the receipt of these actionable processes, particularly those related to promotion of psychologic…		Individual acts of kindness and empathy	Performance-based criteria	We identified 22 actionable processes (16 common to Canadian and UK participants, 4 Canadian only and 2 UK only).	We identified 22 actionable processes (16 common to Canadian and UK participants, 4 Canadian only and 2 UK only). We grouped processes under three themes: physical and functional recovery (nine processes), patient psychological well-being (seven processes) and family relations (six processes). Most commonly identifiedphysical/functional processes were regular physiotherapy, and fundamental hygien…		Contributing factors for enhanced healthcare service	Qualitative interview study, there is the potential for researcher bias in the interpretation of data Generalizability	No mention
8	Martin 2023	Sharing Lessons From Successes: Long-term Care Facilities That Weathered the Storm of COVID-19 and Staffing Crises.	Martin N, et al	Sharing Lessons From Successes: Long term Care Facilities That Weathered the Storm of COVID-19 and Staffing Crises.	Health facility performance	Original Article	Original Article	To identify leadership styles and staffing strategies in Missouri long-term care (LTC) facilities that stood out among their peers as â€œpositive deviantsâ€ with regard to COVID-19 infections and staffing shortages.	2023	United States	United States	10 facilities in the state	Mixed-Methods	Mixed-Methods	Equivalent to 1,2 &4	To identify the â€œpositive deviantsâ€ or â€œsuccesses,â€ a statewide survey was done in all long-term care (LTC) facilities in the state. The survey results were summarized, both quantitative and qualitative data. Facilities were scored for their leadership turnover (1-10), use of agency staff (1-5), COVID-19 rate (1-5), and vaccination rate (1-5), with a scoring rubric (total 5-25) indicating…		High composite performance score	Performance-based criteria	Interviews with senior leaders were conducted in 10 facilities in the state to understand the strategies employed that led to these â€œpositive outliers.â€ A result-based educational program was designed to describe their actions and staff reactions. Exemplar leaders used transformational leadership style. Top reasons for their success were as follows: (1) trusting and supportive staff relations…	Exemplar leaders used transformational leadership style. Top reasons for their success were as follows: (1) trusting and supportive staff relationships; (2) positive presence and communication; and (3) use of consistent staffing assignments. Strong statewide participation was noted in the educational programs.		Contributing factors for effective leadership performance	Not mentioned	Not mentioned
7	O'Malley 2022	A systematic review of the use of positive deviance approaches in primary care.	Oâ€™Malley R, et al	A systematic review of the use of positive deviance approaches in primary care	Usage of PD in healthcare organizations	Systematic Review	Systematic Review	This review aimed to synthesize the extant research on applications of the PD approach in primary care.	2022	Multi-national	Multinational	Primary care	Systematic review	Systematic review	N/A	N/A		N/A	N/A	N/A	Studies most frequently addressed Stages 1 and 2 of the PD framework and targeted 5 core features of primary care: effectiveness, chronic disease management, preventative care, prescribing behaviour, and health promotion.		Usage of PD in healthcare organizations	No methodological limitations of PD mentioned.	No mention
6	ElChamaa 2022	Barriers and Facilitators to the Implementation and Adoption of a Continuous Quality Improvement Program in Surgery: A Case Study.	ElChamaa R, et al	Barriers and Facilitators to the Implementation and Adoption of a Continuous Quality Improvement Program in Surgery: A Case Study	Enhancing surgical service	Original Article	Original Article	To examine surgeonsâ€™ perspectives of the challenges and facilitators to participating in surgical continuous quality improvement (CQI) with the broader objective of enhancing future improvements of such continuing professional development (CPD) interventions.	2022	Canada	Canada	Surgeons, research assistants, and coordinators from five surgical subspecialties (thoracic surgery, orthopedic surgery, hepatopancreatobiliary, urologic oncology, and minimally invasive skull-based surgery) were invited to participate in semistructured interviews.	Qualitative research	Qualitative research	Not in line with this staging	Of particular importance was the dissemination of feedback to surgeons through positive deviance seminars. This process involves surgeons with low adverse event (AE) rates sharing aspects of their practice with their colleagues that they believe are important to their exemplary outcomes.		Better clinical outcome score	Performance-based criteria	A key finding of the study was the identification of the influential role of positive deviance seminars as a quality improvement and patient safety mechanism that encourages surgeon engagement in performance measurement and feedback (PMF) systems.	A key barrier was the lack of support from the hospital necessitating surgeonsâ€™ self-funding their own performance measurement and feedback (PMF) programs. Facilitators included having a champion to drive CQI and using seminars to facilitate discussions around CQI principles and practices. The key empirical finding from this CPD study is the identification of the role of positive deviance semin…		Contributing factors for enhanced healthcare service	Generalizability is limited The main limitation of this study was the use of the TDF. As previously identified in the literature, using the Theoretical Domains Framework (TDF) is extremely time consuming and requires multiple resources	No mention
3	Delgado 2023	Adolescent Self-Consent for COVID-19 Vaccination: Views of Healthcare Workers and Their Adolescent Children on Vaccination Autonomy.	Delgado JR, et al	Adolescent Self-Consent for COVID-19 Vaccination: Views of Healthcare Workers and Their Adolescent Children on Vaccination Autonomy	Vaccination	Original Article	Original Article	To explore the perceptions of healthcare worker parents (physicians, nurses, and staff) and their adolescents (aged 12-17 years) on adolescent self-consent to COVID-19 vaccination.	2023	United States	United States	An integrated health system in Southern California	Qualitative research	Qualitative research	Equivalent with 1&2	By applying the concept of positive deviance of those already vaccinated against COVID-19.		Being vaccinated	Performance-based criteria	N/A as positive deviance is determined by being vaccinated	Three overarching themes were identified to describe participantsâ€™ perspectives about adolescent self-consent for COVID-19 vaccination (1)Family values and practices around adolescent vaccination; (2) Differences in parent and adolescent support for vaccine self-consent laws; and (3) Parent and adolescent uncertainty on readiness for vaccine self-consent laws. Adolescents largely supported self…		Perspectives of stakeholders for adolescent Covid-19 vaccination	Only single site Generalizability issues No comparison with negative deviants	No mention
2	Curry 2022	How Do Area Agencies on Aging Build Partnerships With Health Care Organizations?	Curry L, et al	How Do Area Agencies on Aging Build Partnerships With Health Care Organizations?	Leadership and management	Original Article	Original Article	To understand how Area Agencies on Aging (AAAs) establish and manage partnerships with health care organizations.	2022	United States	United States	They used national-level data to identify AAAs with multiple health care partners serving areas with low utilization of nursing homes by residents with low-care needs (n = 9) and AAAs with few health care partners and high utilization for comparison (n = 3).	Mixed-Methods	Mixed-Methods	1&2	To identify AAA sites with high and low levels of health care partnerships, they used data from the 2019 National Survey of Area Agencies on Aging to obtain a measure of AAAsâ€™ formal partnerships with health care organizations (USAging, 2020). In the survey, AAAs were presented with a list of 10 health-related partners (e.g., hospitals, behavioral health providers, home health care) and asked t…		High composite partnership score	Performance-based criteria	Highly partnered AAAs were characterized by 3 distinctive features of organizational culture: (a) attention to external environments, (b) openness to innovation and change, and (c) risk-taking to learn, improve, and grow. AAAs and partners describe a broad set of organizational strategies and partnership development tactics, depending on their local contexts. These features were underdeveloped in…	Highly partnered AAAs were characterized by 3 distinctive features of organizational culture: (a) attention to external environments, (b) openness to innovation and change, and (c) risk-taking to learn, improve, and grow. AAAs and partners describe a broad set of organizational strategies and partnership development tactics, depending on their local contexts. These features were underdeveloped in…		Contributing factors for healthcare organization parnerships	First, the criteria for selecting AAAs from high and low quartiles may be influenced by other factors, such as overall funding levels for AAAs, pressures/incentives faced by health care organizations, and features of the health care system that contribute to low-care nursing home use outside AAA control. Second, our sample included 12 findings may not be transferable to a wider range due to non-p…	They interviewed multiple key informants from diverse organizations at each site and encouraged participants to share both positive and negative experiences to make results transferable. This study is hypothesis-generating; full positive deviance studies include subsequent phases of quantitative measurement on nationally representative samples (Bradley et al.,2009), an important next step.
	Note	This data shows the articles that are included in the scoping review. The data are recored in themes . However, the title and author name is written two times here. The first was auto generated by Covidence and the second was extracted by the researchers. Therefore, the data is put as it is for comparison purposes.
